# Supplementary material for: Genome-wide characterization of aspartic protease (AP) gene family in Populus trichocarpa and identification of the potential PtAPs involved in wood formation
Source: BMC Plant Biol. 2019 Jun 24;19:276. doi: 10.1186/s12870-019-1865-0 (PMC6591973; doi:10.1186/s12870-019-1865-0)
Supplement: Supplementary file 3 — Table S2. The 22 PtAP-like genes eliminated in this study. (XLSX 14 kb) [file 12870_2019_1865_MOESM3_ESM.xlsx]

## Sheet: Sheet1
Table S2. The 22 PtAP-like genes eliminated in this study
Gene Symbol	Gene locus	Eliminated reasons				Sequence(b)
		The first aspartic catalytic residues	The last aspartic catalytic residues	ASP domain integrality in SMART(a1)	ASP domain integrality in NCBI-CDD(a2)
PtAP-like1	Potri.001G020400	absence	absence	absence	absence	MMLGCIATMQLDGLTMELIHKDSPQSPLYPGNLPPGEQILQPAACPFAGLHHQTSMMSTNKAVMNRMMSPLTSYGDPFLFLAQVGVGSFQEKSHRTHFKTYYFQIDTGNELSWIQCEGCQNKGNMCFPHKDPPYPSSQSKSYYPVSCNQHSFCEPNQCKEGLCAYNVTYGPGSYTSGNLANETFTFYSNHGKHTALKSISFGCSTDSRNMIYAFLLDKNPVSGVLGMGWGPRSFLAQLGSISHGKFSYCITANNTHNTYLRFGKHVVKSKNLQTTKIMQVKPSAAYHVNLLGISVNGVKLNITKTDLAVRKDGSRGCIIDAGTLATLLVKPIFDTLHTALANHLSSNQNLKRWVIHKLHKDLCYEQLSDAGRKNLPVVTFHLENADLEVKPEAIFLFRE…
PtAP-like2	Potri.001G240600	absence	absence	absence	absence	MLPTKLAVPLLILLFYSSFISSQAALPLQTPIQKDHSTSQYVITAYLQTPLKPTKLLLDLGATYTWVNCDGYTSSTYQHVPCNSSIANLLGAYACLDLCDGPPGPNCGNNSFLLFPDNPIKPVDYKKVKGINIALIDSFALSTTQGSLTLINNFIFSCARTGFLKGLAKGVAGLAALGRSNVSIPVQFNRFFSSSPNCFAICLSGSKSQPGVALFGSKGPYDFLPGIDLSKSLLYTPLISNPFGKDSDPDKPRSSPEYYIGLNSIKVNGKMVALNKSLLAIDGETGPGGTTISTVVPYTKLQRSIYKTFILAFLKEAASPAFNLTATKPVKPFGVCYPASAVKNTQMGPAVPIIDLVLDRQDVVWKIFGSNSMVRITKKSVDLWCLGFVDAGVNPMVAS…
PtAP-like3	Potri.002G054900	absence	absence	absence	absence	MASSIHHFLCSALLLLLLSPSIAQQSFRPKALVVPVTKDSATLQYVTQIKQRTPQVPINLVVDLGGQFLWVDCDKNYVSSTYRPARCGSALCSLARAGGCGDCFSGPRPGCNNNTCGVIPDNTVTRTATGGELATDVVSVNSTNGSNPGREASVPRFLFSCAPTFLLQGLASGVVGMAGLGRTRIAFPSQFASAFSFNRKFAICLTSPAPAKGVIIFGDGPYNFLPNIQLTSQSLSFTPLFINPVSTASAFSQGEPSAEYFIGVKSIRISDKTVPLNATLLSIDSQGKGGTKISTVNPYTVLESSIFNAVTRAFINESAARNITRVASVAPFDVCFSSDNIFSTRLGAAVPTISLVLQNENVIWRIFGANSMVQVSDNVLCLGFVNGGSNPTTSIVIGG…
PtAP-like4	Potri.002G232900	absence	absence	absence	absence	MLKKDRKANPKTTSAWVMAEGTWCIGWQNSGLQSRDSRNMTLLGDLVLSNKLVLYDLENQIIGWTEYNSFSGIKVQDERTGTVHLVGSHSISSACGLPVRRAILFLLPSTLLLSSVC*
PtAP-like5	Potri.003G204200	absence	absence	absence	absence	MLMGSSSTSDLAIEKDGGGGCVIDCGTLATLLVKPIFDTLHTALTDHLSSNQNLKRRIIHKLPKDLCCEELSDDARKILPVVTFHFENAGLDVKPEAVFMFREFEGKILFCLSMLSDDSNTIIGAYQQMKQKFVYDTKAQVLGFGLEDCEKNG*
PtAP-like6	Potri.005G095600	absence	absence	absence	absence	MHVFSRNRSPKASNINKHFPHHFFIRFVDNHAPVKMAMAKLVLVLAFFFIQSLTTSLTLPLQATATKSFVSPIQKDRSTLQYIITAYLQTPLRQAKLLVDLGASFTWVNCDDKYFHSTTYKHIPCDYPLADLLGQPACLVNCVDPPGPNCANNSCLLSPVNPIKPIDFTRSDPIATALLDYLALPELINGSSQVGPLEKIRNFIFSCGHTSYLKGLARGVVGLAGFGRSNISIPVQITPHFFAICLSGSKSQPGVAFFGSKGPYYFSPGIDLSSSLTYTPLIVNPVGKDSGPDNKIASPEYYIELTSVKVNNKVVQFNQSLLAITSENGFGGTTISTVAPYTKLESSIYKAVTRAFLKAAASSTYNLTKTTTKPVKPFGVCYPASDIKITKMGPVVPTI…
PtAP-like7	Potri.006G068900	absence	absence	absence	absence	MALTHNFLLLFCSLFLISSPHSIAQTTFRPKALVLPVSKDPSSLQYLAQINQRTPLVPVEVTLDLGGQYLWVDCQQGYVSSSKKNPSCNTAQCSLAVYRLKTCTVDKKFCVLSPDNTATRTGTSDYLTQDVVSIQSTDGSNPGRVVSVPNFLFSCAPTFILQGLAKGVKGMAGLGRTKISLPSQFSAAFSFPKKFAICLTSSNAKGVVIFGDGPYVLLPHADDLSQSLIYTPLILNPVSTASGYFEGEPSTDYFIGVKSIKINENVVPLNASLLSINREGYGGTKISTVNAYTVMETTIYNAVTDSFVRELAKANVPRVASVAPFGACFNSKNIGSTRVGPAVPQIDLVLQSKNVYWRIFGANSMVQVKDDVLCLGFVDGGVNPRTSIVIGGHQLEDNL…
PtAP-like8	Potri.008G203100	absence	absence	absence	absence	MMACIQFLLLFCSFMYIFNVNPSCAQIPNSPIRSLVLPVTKDPATFQFLTTIYHGTSREPIRVVLDLGCPSLWLDCSSGRLSSSRRLIPSCSIQCAAAKPNNMSCAFSAAMPTRKRTACGLSTENSIARSATRGELVEDILTVESVDGSKAGPVTTVDHFLFSCAPRFLLNRLARGAQGMLGLGKSRIALPSQLASKFGLQRKFATCLSSSDGLILFGHEPGYDSIFGTEISRSLMYTPLVTSPDGSGSSQDYSINVKSIKINGKRLSLRQKGIGGGTKISTTVPYTTLESSIYSTFIKAYKESATNNYFLNMTVVAPVAPFGLCFSSKEVPSSMLLGPMVPVIDLVLQSEMVKWRVHGRNAMVPVLDEVMCLGFLDGGSKSKTSSSIVIGGFQLEDNL…
PtAP-like9	Potri.008G203200	absence	absence	absence	absence	MALTHNFLLFCSLFPFFVIPSLSKTSFRPKALVLPVSKDASSLQYVTLMNQRTPLVPVKLTLDLGGQFQWVDCEEGYVSSSYKPVRCTSAQCALARSKSCVNECYSSPRPGCNNNTCSVLPDNTVTSTATSGDVGQDAVSIQSTDGSNPGRVASVNKLIFACSETRFLEGLANGVKGMAGFGRTKISLPSQFSAAFSLDRKFAICLTSSASNAKGVVFFGDGPYVLLPGIDASKLLIYTPLILNPVSTASAYFEGEPSSDYFIGVKSIKINGKAVPLNTSLLSIDRIQGTGGTKISTVNPYTVMETTIYKAVIATFVKELALVPRVASVAPFGPCFNSTNIGSTRVGPPVPQIDLVLQSSKVSWTIFGANSMVQVKSDVMCLGFVDGGLNPRTSIVIGG…
PtAP-like10	Potri.012G048100	presence	absence	partial	partial	MHKTCKIGFKTRKPVKSVKPEARTITTKNRDRLRHACLLQGFVGGVVNFSVQGSSDPYLVGVTGTSKTLLYFTKVKLGSPPREFNVQIDTGSDIVMSCGSAAIPATTARILVALE*
PtAP-like11	Potri.013G070300	absence	absence	absence	absence	MLTHHPQHSNQMAMPKLEVPLLFLFFFFFFLALTPSRAQTFGPPLVSPIQKDASTLQYIVTAYLQSQPQETKLLLDLGASYIWINCDDYNSSSYRHIPCTTLLDEYVGCFACLMNCRDSNPNCGDSVCVLKPENPFQPSFSGNEQYAPALVDYFSMLTVDNTGSIGGPSSSSPFTFIFSCGYKENLEGLARGVTGSAGLGRSSISIPVQASAIYHYPRYFALCLSGSKTRPGAAFVGTKGPYKFGRRIDLSKPLAYTPLLLNPVGKYSYPDLKKPSSEYFIGVTSIKVNGKAVALNQSLLAIDSGNGSGGTKLSTVVPYTQLETSIYKAVTEAFVKAAASSPFNLTTTKPVQPFSVCYPASNVRSTRAGPTMPAIDLVMHRNDVVWKILGSNSMVRVAE…
PtAP-like12	Potri.017G046300	absence	absence	partial	absence	MGTGCVKERYWHPNYARPKKQEPSQPRTGPLRSLSLTLSKKQENPPKMRGLWPPFLVIILVSFMSVSAVYCASLLHLERAFPLNNHGLELHQLKARDRLRHARLLQGFVGGVVDFSVQGSSDPYLVELYFTKVKLGSPPREFNVQINTGSDVLWVCYNSCNKLPAFSSISLIPTAHQLLGGCSNPICTSAVQTTATQCSSQTNQCSYTSQYGDGSGTSGYYVSDTLYFDAILGQSLIANSSVLIVFG*
PtAP-like13	Potri.017G072200	absence	absence	partial	absence	MSVSAVYCASLLHLERAFPLNNHGLELHQLKARDRLRHARLLQGFVGGVVDFSVQGSSDPYLVGLYFTKVKLGSPPREFNVQINTGSDVLWVCYNSCNKLPAFSSISLIPTAHQLLGGCSNPICTSAVQTTATQCSSQTDQCSYTSQYGDGSGTSGYYVSDTLYFDAILGQSLIANSSVLIVFG*
PtAP-like14	Potri.018G097800	absence	absence	absence	absence	MAHLIKSSSTYTTINRHSNKCHLLDTVSLPRKTITLSSSSKGQRVSVPDIVFGCGHNNTGFNEHEMGSVGRGGRPSSLTSRIGSYSGNIKFTHCLVPFHSTLNISSKMYSGDGSEIIGKGVVSTPLVRKKNRAYYYVALEGISVRGKFLTYSSSGTISKVHFEGGARVPTTTFISPKQDVFCFAMTITDAFMPVACFARGLGSFLLFRPRTSYAMSESMLAGGIFGNFAQSNFRIGFDLDR*
PtAP-like15	Potri.018G120900	absence	absence	absence	absence	MTLVFYERIKDSPSPSPPPLSKCAEARTITTKNRDRLRHACLLQGFVGGIVNFSVQGSSDPYLVGDVLWVCCNSCNNCPHTSGLGIQLNFFDSSSSSTSYGKSIVT*
PtAP-like16	Potri.019G064300	absence	absence	absence	absence	MTHFHIIGLITINPTLNTHKNMLMAKLAVPLLSLFFFLSFISSQAALPLQTPIQKDHSTSQYVITAYLQTPLKLTKLLLDLGATFTWVNCDDYTSLTYQHVPCNSSIANLLGAYTCLDLCDGPPSPNCGNNSFLFLPDNPIKPVDYRKVDGLNTALIDSFALPNTQGSLTLINNFIFSCARTGFLKGLAKGVTGLAALGDSNISIPIQINKVFSSSPNCFAICLSGSKSQPGVALFGSNGPYNFLPGIDLSKALLYTPLILNPFGKDSEPDKPTPSSEYYIGLTSMKVNGKMVALNRSLLAINGKTGSGGTKISTVVPYTKLQSSIYKAFILAFLKEAVSSAFNLTTTKPVKPFSVCYPASAVKNTQMGPAVPIIDLVLDRPDVVWKIFGSNSMVRITK…
PtAP-like17	Potri.019G064400	absence	absence	absence	absence	MPTKLVLDLGATYSWVNCDDYISSTYQHVPCNSSISNSLSGYGCEDICDGPPGPNCANNSFLFIPNNPIKPVDYKKVNGLNDALVDYLALLNNLGSLSSIDNFIFSCARTGFLKGLAKGVTGLASLGNSNLSIPVQINKAFSSSPNCFAMCLSGSISQPGVALFGSKGPYNFLHGIDLSKSLLYTPLIFNPFGKDFDPYSHRSPEYYVGLTSIKVNGKMVMGGTRISTVVPYTKLQSSIYKAFTLAFLKEAASSAFNLTTTKPVKPFRVCYPAGAVKTTQMGPAVPIIELVLDRQDVVWKMFGSNSMVRVTKKSVDVWCLGFVDGGIDGPSIMIGGLQLEDNLLQFDLQSQKLGFSSSILSKGTNCADYEFPTRKV*
PtAP-like18	Potri.019G064700	absence	absence	absence	absence	MPPSMLSPKATGTSRDSFHAFLRGSIANLLGAYTCLDLCDGPPSPNCGNNSFLFLPDNPIKPVDYRKVDGLNTALIDSFALPNTQGSLTLINNFIFSCARTGFLKGLAKGVTGLAALGDSNISIPIQINKVFSSSPNCFAICLSGSKSQPGVALFGSNGPYNFLPGIDLSKALLYTPLILNPFGKDSEPDKPTPSSEYYIGLTSMKVNGKMVALNRSLLAINGKTGSGGTKISTVVPYTKLQSSIYKAFILAFLKEAVSSAFNLTTTKPVKPFSVCYPASAVKNTQMGPAVPIIDLVLDRPDVVWKIFGSNSMVRITKKTVDLWCLGFMDAGVNPMVSNWIGGPSIVIGGYQLEDNMLKFDLQSKKLGFSSSILSVGTNCAKFKFSTK*
PtAP-like19	Potri.019G064800	absence	absence	absence	absence	MAKLAVPLLIFFFLLSCIPSQAAPPLQTPLQTPIQKDHSTSQYIITAYLKTPLMPTKLVLDLGATYSWVNCDDYISSTYQHVPCNSSISNSLSGYGCEDICDGPPGPNCANNSFLFIPNNPIKPVDYKKVNGLNDALVDYLALLNNLGSLSSIDNFIFSCARTGFLKGLAKGVTGLASLGNSNLSIPVQINKAFSSSPNCFAMCLSGSISQPGVALFGSKGPYNFLHGIDLSKSLLYTPLIFNPFGKDFDPYSHRSPEYYVGLTSIKVNGKMVAFNKALLAFNDRGYGGTRISTVVPYTKLQSSIYKAFTLAFLKEAASSAFNLTTTKPVKPFRVCYPAGAVKTTQMGPAVPIIELVLDRQDVVWKMFGSNSMVRVTKKSVDVWCLGFVDGGIDGPSIM…
PtAP-like20	Potri.019G065000	absence	absence	absence	absence	MAKLAVPLLIFFFLLSCIPSQAAPPLQTPLQTPIQKDHSTSQYIITAYLKTPLMPTKLVLDLGATYSWVNCDDYISSTYQHVPCNSSIANSLSAYGCEDICDGPPGPNCANNSFLFLLDKPLETVDYKKVNSLNDALVDYLALLNNLGSLSSIDNFIFSCARTGFLKGLAKGVTGLASLGNSNLSIPVQINKAFSSSPNCFAMCLSGSISQPGVALFGSKGPYNFLHGIDLSKSLLYTPLIFNPLGRDSDSNTHRLSPEYYVGLTAIKVNGKMVAFNKALLAIDDQSGSGGTRISTVVPYTKLQSSIYKAFTLAFLKEAASSAFNLTTTKPVKPFRVCYPADAVKTTQMGPAVPIIELVLDRQDVVWKMFGSNSMVRVTKKSVDLWCLGFVDGGIDGPS…
PtAP-like21	Potri.019G065100	absence	absence	absence	absence	MAKLAVPLLIFFFLLSCIPSQAAPPLQTPLQTPIQKDHSTSQYIITAYLKTPLMPTKLVLDLGATYSWVNCDDYISSTYQHVPCNSSIFYSLSAYGCEDICDGPPGPNCANNSFIFLLDGPLETVDYKKVNSLNDALVDYLALLNNLGSLSSIDNFIFSCARTGFLKGLAKGVTGLASLGNSNLSIPVQINKAFSSSPNCFAMCLSGSISQPGVALFGSKGPYNFLHGIDLSKSLLYTPLIFNPFGRDSDPYTQRSPEYYVGLTSIKVNGEMVAFNKALLAFNDRGYGGTRISTLVPYTKLQSSIYKAFTLAFLKEAASSAFNLTTTKPVKPFRVCYPARAVKTTQMGPAVPIIELVLDRQDVVWKIFGSNSMVRVTKKSVDLWCLGFVDGGIDGPSIM…
PtAP-like22	Potri.019G065200	absence	absence	absence	absence	MAKLAVPLLIFFFLLSCIPSQAAPPLQTPLQTPIQKDHSTSQYIITAYLKTPLMPTKLLLDLGATYSWVNCDDYISSTYQHVPCNSSIANSLGSYGCVDICDGPPGPNCANNSFLFLPDNPIKPVDYKKVNGLNDALVDYLALLNTLGSLSSIDNFIFSCARTGFLKGLAKGVTGLASLGNSNLSIPVQINKAFSSSPNCFAMCLSGSISQPGVALFGSKGPYNFLHGIDLSKSLLYTPLIFNPLGRDAVPNTHTLSPEYYVGLTAIKVNGKMVAFNKTLLAIDGQSGSGGTRISTVVPYTKLQSSIYKAFTLAFLREAASSAFNLTTTKPVKPFRVCYPASAVKTTQMGPAVPIIELVLDRQDVVWKMFGSNSMMRVTKKSVDLWCLGVVDGGAIDGP…
(a) ASP domain predition of PtAP-like proteins with two different prediction tools (1. SMART ; 2. NCBI-CDD). (b) The sequence of PtAP-like proteins.
