# Supplementary material for: Genome-wide characterization of aspartic protease (AP) gene family in Populus trichocarpa and identification of the potential PtAPs involved in wood formation
Source: BMC Plant Biol. 2019 Jun 24;19:276. doi: 10.1186/s12870-019-1865-0 (PMC6591973; doi:10.1186/s12870-019-1865-0)
Supplement: Supplementary file 4 — Table S3. Prediction analysis of N- and O-glycosylation sites in the 67 PtAPs. (XLSX 43 kb) [file 12870_2019_1865_MOESM4_ESM.xlsx]

## Sheet: Sheet1
Table S3. Prediction analysis of N- and O-glycosylation sites in the 67 PtAPs
Symbol	Gene locus	(a) Glycosylation sites of AP proteins		(b)Sequence
		1 NetNGlyc 1.0	2 NetOGlyc 4.0
PtAP1	Potri.001G028200	N163N174N241N362	S35S67S126S131T133S134T135T136T139T154	MKAYLFSLAFLFLSLVQGLNTRGQGTTVKVFHVYSPQSPFRPSKPVSWEDSVLQMLAEDQARLQFLSSLVGRKSWVPIASGRQIVQSPTYIVKANVGTPAQTFLMALDTSNDAAWIPCNGCVGCSSTVFNSVTSTTFKTLGCDAPQCKQVPNPTCGGSTCTWNTTYGGSTILSNLTRDTIALSTDIVPGYTFGCIQKTTGSSVPPQGLLGLGRGPLSFLSQTQDLYKSTFSYCLPSFRTLNFSGTLRLGPAGQPLRIKTTPLLKNPRRSSLYYVNLIGIRVGRKIVDIPASALAFNPTTGAGTIFDSGTVFTRLVAPVYTAVRDEFRKRVGNAIVSSLGGFDTCYTGPIVAPTMTFMFSGMNVTLPPDNLLIRSTAGSTSCLAMAAAPDNVNSVLNVIA…
PtAP2	Potri.001G041700	N238N305N332	S178T179S180S182T185S189S190T192S195S198T200S208	MVQAKPPFPSKLLLLSLLVSTLAIFDNGVQCFQGKKVLSMHKFQWKQGSNSSTCLSQETRWENGATILEMKHKDSCSGKILDWNKKLKKHLIMDDFQLRSLQSRMKSIISGRNIDDSVDAPIPLTSGIRLQTLNYIVTVELGGRKMTVIVDTGSDLSWVQCQPCKRCYNQQDPVFNPSTSPSYRTVLCSSPTCQSLQSATGNLGVCGSNPPSCNYVVNYGDGSYTRGELGTEHLDLGNSTAVNNFIFGCGRNNQGLFGGASGLVGLGRSSLSLISQTSAMFGGVFSYCLPITETEASGSLVMGGNSSVYKNTTPISYTRMIPNPQLPFYFLNLTGITVGSVAVQAPSFGKDGMMIDSGTVITRLPPSIYQALKDEFVKQFSGFPSAPAFMILDTCFNLS…
PtAP3	Potri.001G158600	N122N410	S33T37S41T42S48T49S50T51S52S53T55T66T123S124S127T128S134T136T138S141S144S145S148S152S274	MATSYSLLLCFSLCFSHFFISTSQTLFLPLTHSLSKTQFTSTHHLIKSTSTSSITRFRRHHHQKNTHNHRQVSLPLSPGSDYTLSFTLDSQPIFLYLDTGSDLVWFPCQPFECILCEGKAENTSLASTPPPKLSKTATPVSCKSSACSAAHSNLPSSDLCAISNCPLESIETSDCQKHSCPQFYYAYGDGSLIARLYRDSISLPLSNPTNLIVNNFTFGCAHTALAEPIGVAGFGRGVLSLPAQLATLSPQLGNQFSYCLVSHSFDSDRLRRPSPLILGRYDHDEKERRVNGVNKPRFVYTSMLDNLEHPYFYCVGLEGISIGRKKIPAPGFLRKVDGEGSGGLVVDSGTTFTMLPASLYGSVVAEFENRVGRVNERARVIEEDTGLSPCYYFDNNVVN…
PtAP4	Potri.001G213600		S38S44S55S60S61S142S146S156S162S351S353S355S456T461S464	MGPLFPAGILIAVVVFHATVVLSSFPATLHLERGVPASHKLKLSQLKERDRVRHSRMLQSSGGGVVDFPVQGTFDPFLVGFYFGSFCRLYYTRLQLGSPPRDFYVQIDTGSDVLWVSCSSCNGCPVSSGLHIPLNFFDPGSSPTASLISCSDQRCSLGLQSSDSVCAAQNNQCGYTFQYGDGSGTSGYYVSDLLHFDTILGGSVMKNSSAPIVFGCSTLQTGDLTKPDRAVDGIFGFGQQDMSVISQLASQGITPRVFSHCLKGDDSGGGILVLGEIVEPNIVYTPLVPSQPHYNLNLQSIYVNGQTLAIDPSVFATSSNQGTIIDSGTTLAYLTEAAYDPFISAITSTVSPSVSPYLSKGNQCYLTSSSINDVFPQVSLNFAGGTSMILIPQDYLIQQ…
PtAP5	Potri.001G306200	N52N262	S135T136S144S145S146	MASMTSLCFVLALAMFTIFFSPAFSTSRRALEHPKMQKGFRVRLKHVDSGKNLTKLERIRHGVKRGRNRLQRLQAMALVASSSSEIEAPVLPGNGEFLMKLAIGTPPETYSAILDTGSDLIWTQCKPCTQCFHQSTPIFDPKKSSSFSKLSCSSQLCEALPQSSCNNGCEYLYSYGDYSSTQGILASETLTFGKASVPHVAFGCGADNEGSGFSQGAGLVGLGRGPLSLVSQLKEPKFSYCLTTVDDTKTSTLLMGSLASVNASSSAIKTTPLIHSPAHPSFYYLSLEGISVGDTRLPIKKSTFSLQDDGSGGLIIDSGTTITYLEESAFNLVAKEFTAKINLPVDSSGSTGLDVCFTLPSGSTNIEVPKLVFHFDGADLELPAENYMIGDSSMGVACL…
PtAP6	Potri.001G356900	N406N442	S136S137S139S381	MGTILKPVAAATLFLCFLLLPMISSALSPPNDGLIRIGLKKRKYERNNRLAAKLESKEGESIKKYHLLRNLGGDAEDTDIVSLKNYMDAQYFGEIGIGTPPQKFTVIFDTGSSNLWVPSSKCYFSVACYFHSKYKSSHSRTYKENGKSAEIHYGTGAISGFFSQDHVKVGDLVVKNQEFIEATREPSVTFLVAKFDGILGLGFQEISVGKAVPVWYNMVEQGLVKEPVFSFWFNRNADEKEGGEIVFGGVDPDHYKGEHTYVPVTQKGYWQFDMGDVLIGGQTSGFCASGCAAIADSGTSLLAGPTTIITEVNHAIGATGVVSQECKAVVAQYGDTIMEMLLAKDQPQKICAQIGLCTFDGTRGVSMGIESVVNEHAQKASDGFHDAMCSTCEMAVVWM…
PtAP7	Potri.002G081400	N167	S34T36S42T43T44S52S122S123S431T448S451	MEKKRKRIVSLVTMTLLFFIVMAANFRGCFSAASQTPIKGKSTTPANDRVGSSVFFRVTGNVYPTGHYSVILNIGNPPKAFDLDIDTGSDLTWVQCDAPCKGCTKPLDKLYKPKNNRVPCASSLCQAIQNNNCDIPTEQCDYEVEYADLGSSLGVLLSDYFPLRLNNGSLLQPRIAFGCGYDQKYLGPHSPPDTAGILGLGRGKASILSQLRTLGITQNVVGHCFSRVTGGFLFFGDHLLPPSGITWTPMLRSSSDTLYSSGPAELLFGGKPTGIKGLQLIFDSGSSYTYFNAQVYQSILNLVRKDLSGMPLKDAPEEKALAVCWKTAKPIKSILDIKSFFKPLTINFIKAKNVQLQLAPEDYLIITKDGNVCLGILNGGEQGLGNLNVIGDIFMQDRV…
PtAP8	Potri.002G092100	N50N117N149N201N378N455	S44S91S157S160S162S164S165S167S464S477T483S488T492S494S505	MECDRVVVLVVVVVLLCCQFEASIGLTFSSKLIHRFSDEAKSISISRKGNASGDLWPKRYSFEYFQLLLGNDLKRQRMKLGSQKNQLLFPSQGSQALFFGNELDWLHYTWIDIGTPNVSFLVALDAGSDLLWVPCDCIQCAPLSASYYNISLDRDLSEYSPSLSSTSRHLSCDHQLCEWGSNCKNPKDPCPYIFNYDDFENTTSAGFLVEDKLHLASVGDHTARKMLQASVVLGCGRKQGGSFFDGAAPDGVMGLGPGDISVPSLLAKAGLIQNCFSLCFDENDSGRILFGDRGHASQQSTPFLPIQGTYVAYFVGVESYCVGNSCLKRSGFKALVDSGSSFTYLPSEVYNELVSEFDKQVNAKRISFQDGLWDYCYNASSQELHDIPAIQLKFPRNQN…
PtAP9	Potri.002G104600	N160N307	T78T81S84S94T95T101T102S154T156S162T163T164S182T186	MHTQQQSYLVRCSFSSESIAMDFPHCAATFFLFALLFSTTKAVDPCATQSDTSDLSVIPIYSKCSPFVPPKQESWVNTVITMASKDPERLKYLSTLADQKTTAVPIAPGQQVLKIANYVVRVKLGTPGQQMFMVLDTSNDAAWVPCSGCTGCSSTTFLPNASTTLGSLDCSGAQCSQVRGFSCPATGSSACLFNQSYGGDSSLTATLVQDAITLANDVIPGFTFGCINAVSGGSIPPQGLLGLGRGPISLISQAGAMYSGVFSYCLPSFKSYYFSGSLKLGPVGQPKSIRTTPLLRNPHRPSLYYVNLTGVSVGRIKVPIPSEQLVFDPNTGAGTIIDSGTVITRFVQPVYFAIRDEFRKQVNGPISSLGAFDTCFAATNEAEAPAITLHFEGLNLVLP…
PtAP10	Potri.002G171700	N123	T47S49T61T63T65S67S69T70S73T74S77S100S107S111T113S114S121T122T125S133S134S183T185T192S194S196S204S216	MEGKARNAPALLFFSFTCVFLSLSTTTLSTSPQFQTLTVNPLPNKPTLSWADTGPESEPETQTLTDSTSTEASTTTSLSVQLHHLDALSSDETPQDLFNSRLARDASRVKSLTSLAAAVGSTNRTRARGPGFSSSVTSGLAQGSGEYFTRLGVGTPARYVFMVLDTGSDVVWIQCAPCKKCYSQTDPVFNPTKSRSFANIPCGSPLCRRLDSPGCSTKKHICLYQVSYGDGSFTYGEFSTETLTFRGTRVGRVALGCGHDNEGLFIGAAGLLGLGRGRLSFPSQIGRRFSRKFSYCLVDRSASSKPSYMVFGDSAISRTARFTPLVSNPKLDTFYYVELLGVSVGGTRVPGITASLFKLDSTGNGGVIIDSGTSVTRLTRPAYVALRDAFRVGASNLKR…
PtAP11	Potri.002G228300	N144N405	S48S61S131S135S136S138T139T140	MGTQFTGIWIALLLSFPVVLSARDDGLMRIGLKKKKLDHLGRRVVPGSVNFIPKEEGGGASKPAATKKYYNIGETEADIVALKNYLDAQYYGEITIGTPPQTFTVIFDTGSSNLWVPSSKCYFSLACYFHSKYKSSASTTYVKNGTSAAIQYGTGSISGFFSQDSVEVGDLVVKNQGFIEATKEPGVTFLASKFDGILGLGFQEISVGNAVPVWYNMVNQGLVKEKVFSFWLNRNVEGEEGGEIVFGGVDPNHYKGEHTYVPVTHKGYWQFDMGDLLIGTETTGLCAGGCKAIADSGTSLLAGPTTVITQINNAIGASGIVSEECKTVVAQYGKIILEMLVAQAQPRKVCSQISFCTFDGTQGVSMNIESVVEENSDKSSDGLHDAMCTACEMMVVWME…
PtAP12	Potri.003G076300	N122N207N410	S33S41T42S48T49S50T51S53T54T55S66S124S127T128S134T136T138S141S144S145S148T274	MATSHSLLLCFILCFTHIFISTSQTLFLPLIHSLSKTQFTSTHHLLKSTSTRSTTRFHHHHHNKNSHNHRQVSLPLSPGSDYTLSFTINSQPISLYLDTGSDLVWFPCQPFECILCEGKAENASLASTPPPKLSKTATPVSCKSSACSAVHSNLPSSDLCAISNCPLESIEISDCRKHSCPQFYYAYGDGSLIARLYRDSIRLPLSNQTNLIFNNFTFGCAHTTLAEPIGVAGFGRGVLSLPAQLATLSPQLGNQFSYCLVSHSFDSDRVRRPSPLILGRYDHDEKERRVNGVKKPSFVYTSMLDNPRHPYFYCVGLEGISIGRKKIPAPDFLRKVDRKGSGGVVVDSGTTFTMLPASLYDFVVAEFENRVGRVNERASVIEENTGLSPCYYFDNNVVN…
PtAP13	Potri.003G087900	N213N259N403	S40S43S48S63S65T73T76S139S140T142S161	MATFQSVLSFASAIALCVASFGCIYAHNAGFTTELVHRDSPKSPLYNSQQTHLQRWNKAMRRSVSRVHHFQRTAATVSPKEVESEIIANGGEYLMSLSLGTPPFQILAIADTGSDLIWTQCTPCDKCYKQIAPLFDPKSSKTYRDLSCDTRQCQNLGESSSCSSEQLCQYSYYYGDRSFTNGNLAVDTVTLPSTNGVPVYFPKTVIGCGRRNNGTFDKKDSGIIGLGGGPMSLISQMGSSIGGKFSYCLVPFSSESAGNSSKLHFGRNAVVSGSGVQSTPLISKNPDTFYYLTLEAMSVGDKKIEFGGSSFGGSEGNIIIDSGTSLTLFPVNFFTEFATAVENAVINGERTQDASGLLSHCYRPTPDLKVPVITAHFNGADVVLQTLNTFILISDDVLC…
PtAP14	Potri.003G105300	N52N260	S43S64S66S68T75S139S141S142S143S151T165	MATTSFGFVTIVICFISLSPFPLLGAAASPDPGFSLNLIHRDSPLSPLYNPNHTDFDRLRNAFSRSISRVNVFKTKAVDINSFQNDLVPNGGEYFMKMSIGTPLVEVIVIADTGSDLTWVQCLPCDPCYRQKSPLFDPSRSSSYRHMLCGSRFCNALDVSEQACTMDTNICEYHYSYGDKSYTNGNLATEKFTIGSTSSRPVHLSPIVFGCGTGNGGTFDELGSGIVGLGGGALSLVSQLSSIIKGKFSYCLVPLSEQSNVTSKIKFGTDSVISGPQVVSTPLVSKQPDTYYYVTLEAISVGNKRLPYTNGLLNGNVEKGNVIIDSGTTLTFLDSEFFTELERVLEETVKAERVSDPRGLFSVCFRSAGDIDLPVIAVHFTDADVKLQPLNTFVKADED…
PtAP15	Potri.003G185100	N238N304N331N396	S75S178S180S182T185S190S195T200S208	MVQEKPAFPSKLLHLSLLVFLLTILDNGVQCFRGKKVLSMHKFQWKQESDSSSCLSQKSRWENGAVILEMKHKDSCSGKILDWNKKLQKRLIMDNFQLRSLQSRIKNIILSGNIDDSVDTQIPLTSGIRLQSLNYIVTVELGGRKMTVIVDTGSDLSWVQCQPCNRCYNQQDPVFNPSKSPSYRTVLCNSLTCRSLQLATGNSGVCGSNPPTCNYVVNYGDGSYTSGEVGMEHLNLGNTTVNNFIFGCGRKNQGLFGGASGLVGLGRTDLSLISQISPMFGGVFSYCLPTTEAEASGSLVMGGNSSVYKNTTPISYTRMIHNPLLPFYFLNLTGITVGGVEVQAPSFGKDRMIIDSGTVISRLPPSIYQALKAEFVKQFSGYPSAPSFMILDSCFNLSG…
PtAP16	Potri.003G195500	N190N257N348N378	S51S52S67S90T147S150T151T152T155	MTSQSLNTQSSFSFATMKAYLFSLAFLFCSLAQGLSTKGLGTTVKVFHVYSSQSPFRPSKPISWEESVLQMMAKDQARLQFLSSLVAKKSVVPIASGRGVIQSPSYIVKAKVGTPPQTLLMALDNSYDAAWIPCKGCVGCSSTVFNTVKSTTFKTLGCGAPQCKQVPNPICGGSTCTWNTTYGSSTILSNLTRDTIALSMDPVPYYAFGCIQKATGSSVPPQGLLGFGRGPLSFLSQTQNLYKSTFSYCLPSFRTLNFSGSLRLGPVGQPPRIKTTPLLKNPRRSSLYYVKLNGIRVGRKIVDIPRSALAFNPTTGAGTIFDSGTVFTRLVAPAYIAVRNEFRKRVGNATVSSLGGFDTCYSVPIVPPTITFMFSGMNVTMPPENLLIHSTAGVTSCLA…
PtAP17	Potri.004G007600	N184N403	T55S59S129S133S137	MGVNLKAIVGFVFLSFLLFAVVSSASNDGLLRIGLKKVKLDKNNRIAARLDSKETLRASIRKYNLCGNLGESEDTDIVALKNYLDSQYYGEIGVGSPPQKFTVIFDTGSSNLWVPSSKCYLSVACYFHSKYDSGKSSTYKKNGKSAEIRYGSGSISGFFSNDAVEVGGLVVKDQEFIEATKEPNITFLVAKFDGILGLGFKEISVGDAVPVWDNMIKHGLIKEPVFSFWLNRNAEDEEGGEIVFGGMDPNHYKGKHTFVPVTRKGYWQFNMGDVHIGDKPTGYCASGCAAIADSGTSLLAGPTTIITMINQAIGASGVVSQQCKAVVSQYGEAIMDLLLSQAQPKRICSQIGLCTFDGTRGISIGIQSVVDEGNDKSSGVLGDAMCPACEMAVVWMRSQ…
PtAP18	Potri.004G085000	N32	S43S47T50S51S53S56S57S60S62T65S70S126T127S132S134S135S136S138S159S224T245	MASPPLFKETMLPLLLLFTSLFLSTQETELKNDSLSFSFPLTSLPRSPQTSPSFYSSFISQSKKTPALKSAASPYNYRSRFKYSMILLVSLPIGTPPQSQQMILDTGSQLSWIQCHKKVPRKPPPSTVFDPSLSSSFSVLPCNHPLCKPRIPDFTLPTSCDLNRLCHYSYFYADGTLAEGNLVREKITFSTSQSTPPLILGCAEDASDDKGILGMNLGRLSFASQAKITKFSYCVPTRQVRPGFTPTGSFYLGENPNSAGFQYISLLTFSQSQRMPNLDPLAHTVALQGIRIGNKKLNIPVSAFRADPSGAGQSMIDSGSEFTYLVDVAYNKVREEVVRLAGPRLKKGYVYSGVSDMCFDGNAMEIGRLIGNMVFEFDKGVEIVIEKGRVLADVGGGVH…
PtAP19	Potri.005G002800		S48S52	MLNTWEKLVLARPHKTSVIFDTGSSNLWVPSSKCYFSIACYFHSKYKSSLSSTYIKNGNSCEIHYGSGSISGFLSQDNVQVGGLVVKDQVFIEVTKEGSLSFVLGKFDGILGLGFQEISVGNVVPVWYNMVQQDLVDDEVFSFWLNRNPEAKEGGELVFGGVDPKHFKGKHTYVPVTKKGYWQINMGDFLIGNHSTGLCEEGCAAIVDSGTSLLAGPTPIITEINHAIGAEGVVSAECKEVVSQYGDLIWELLISGVKPNKVCAQLGLCIFNGDEYVSTGIESVVEKENKEGSSAGDDLLCIACEMLVIWVQNQLREKETKEAAINYLDKLCESLPSPMGESVIDCNSISTMPNISFTIGDKPFSLTPEQYVLKTGEGIAQVCISGFMALDVPPPRGPL…
PtAP20	Potri.005G063000	N3N112	T30T31T32S33T34T36T37T41T43T47T49S50S51S130S136S137S139T140S142S210S217S219S413	MKNMSASRALLLLVVAMLLHLVTCTTTTTTTTSTATTHHNTITKAKTKTSSYPDFQLLNVKQAITETKIRPLKPSLYQELSMNIPNDSGSEGKQKLKLVHRDKVSFNNKFHNHSHVFHARMQRDVKRVVSLIRRVSSGSTASYGVEDFGSEVVSGMDQGSGEYFVRIGVGSPPRSQYMVIDSGSDIVWVQCKPCTQCYHQTDPLFDPADSASFMGVSCSSAVCDQVDNAGCNSGRCRYEVSYGDGSSTKGTLALETLTLGRTVVQNVAIGCGHMNQGMFVGAAGLLGLGGGSMSFVGQLSRERGNAFSYCLVSRVTNSNGFLEFGSEAMPVGAAWIPLIRNPHSPSYYYIGLSGLGVGDMKVPISEDIFELTELGNGGVVMDTGTAVTRFPTVAYEAFR…
PtAP21	Potri.005G069600	N71N168N381	S39T42S46T106S129	MGKEKDGFCVVGVLVLFLFLGSSVTSDDSPKRWRKAMISGETMASSMLINRVPSSIVLPLHGNVYPNGYYNVTLNIGQPSKPYFLDVDTGSDLTWLQCDAPCVQCTEAPHPYYRPRNNLVPCMDPICQSLHSNGDHRCENPGQCDYEVEYADGGSSFGVLVRDTFNLNFTSEKRHSPLLALGLCGYDQFPGGSHHPIDGVLGLGKGKSSIVSQLSSLGLVRNVIGHCLSGHGGGFLFFGDDLYDSSRVAWTPMSPDAKHYSPGLAELTFDGKTTGFKNLLTTFDSGASYTYLNSQAYQGLISLLKKELSGKPLREALDDQTLPLCWKGRKPFKSIRDVKKYFKTFALSFTNERKSKTELEFPPEAYLIISSKGNACLGILNGTEVGLNDLNVIGDISMQ…
PtAP22	Potri.005G079900	N50N219N304	S35S42S44T52S88S143S146S147S153S156S158S160S161T461T465S467T469T476S481T482S489S501	MDAPFLLLILVMSSFLVQNTVELATFSSRLIHRFSKEYKEVSVSRGGDVNGTWWPEKKSKEYYQILVSSDLNRQKLKLGPHYQLLFPSQGSKTMSLGNDFGWLHYTWIDIGTPHVSFMVALDSGSDLFWVPCDCVQCAPLSASHYSSLDRDLSEYSPSQSSTSKQLSCSHRLCDMGPNCKNPKQSCPYSINYYTESTSSSGLLVEDIIHLASGGDDTLNTSVKAPVIIGCGMKQSGGYLDGVAPDGLLGLGLQEISVPSFLAKAGLIQNSFSMCFNEDDSGRIFFGDQGPATQQSAPFLKLNGNYTTYIVGVEVCCVGTSCLKQSSFSALVDSGTSFTFLPDDVFEMIAEEFDTQVNASRSSFEGYSWKYCYKTSSQDLPKIPSLRLIFPQNNSFMVQN…
PtAP23	Potri.005G108700	N96N106N137N197N225N282N337N438N542	T87S88T89T98S170S173S175T177S184T187S188S189S191S198T199S211S390T391S506T509T515S527S528S533S535	MATLFSYAHSFHVRHHKFPFLFLLFLFVLIERCSGFGTFGFDIHHRFSDPVKGMFGVDGLLPVKDSVPYFQVMAQRDRVIHGRRLATSTGGDNKNNKTLLTFYYGNETYRIDGLGLRNSCVSLYSNGLFGYILHYANVSVGTPSVSFLVALDTGSNLLWLPCDCSSCVHSLRSPSGTVDLNIYSPNTSSTSEKVPCNSTLCSQTQRDRCPSDQSNCPYQVVYLSNGTSTTGYIVQDLLHLISDDSQSKAVDAKITFGCGKVQTGSFLTGGAPNGLFGLGMSNISVPSTLAHNGYTSGSFSMCFSPNGIGRISFGDKGSTGQGETSFNQGQPRSSLYNISITQTSIGGQASDLVYSAIFDSGTSFTYLNDPAYTLIAESFNKLVKETRRSSTQVPFDYCY…
PtAP24	Potri.005G144600	N30N183N455N493N515N548	S59S60S68S450S451S452S457T459S464S468	MARLIQLTILFIQFFYYYYITTTTHGVSSNGTTFLLDSSRSAMILPLFLSPPNPCTKFSSTRRLLQRSNANALPNAHMRLHDDLLINGYYTTRLWIGTPPQRFALIVDTGSSVTYVPCSSCEQCGRHQDPKFQPDLSSTYQSVKCNIDCNCDDEKQQCVYERQYAEMSTSSGVLGEDIISFGNLSALAPQRAVFGCENMETGDLYSQHADGIMGMGRGDLSIVDHLVDKGVINDSFSLCYGGMGIGGGAMVLGGISPPSNMVFSQSDPVRSPYYNIDLKEIHVAGKPLPLNPTVFDGKHGTILDSGTTYAYLPEAAFVSFKDAIMKELHSLKPIRGPDPNYNDICFSGAGSDISQLSSSFPAVEMVFGNGQKLLLSPENYLFRHSKVHGAYCLGIFQNG…
PtAP25	Potri.005G179900	N170N380	S42S43T44S52T104S129	MEKKSKRSVSLMMMMFLFFIVISADLQGCFSAASQTPIKGESSTPANDRVGSSVFFRVTGNVYPTGYYSVILNIGNPPKAFDFDIDTGSDLTWVQCDAPCKGCTKPRDKLYKPKNNLVPCSNSLCQAVSTGENYHCDAPDDQCDYEIEYADLGSSIGVLLSDSFPLRLSNGTLLQPKMAFGCGYDQKHLGPHPPPDTAGILGLGRGKVSILSQLRTLGITQNVVGHCFSRARGGFLFFGDHPFPSSRITWTPMLRSSSDTLYSSGPAELLFGGKPTGIKGLQLIFDSGSSYTYFNAQVYQSILNLVRKDLAGKPLKDAPEKELAVCWKTAKPIKSILDIESYFKPLTISFMNAKNVQLQLAPEDYLIITKDGNVCLGILNGSEQQLGNFNVIGDIFMQD…
PtAP26	Potri.005G204600	N48N290N304N317N385N405N443N496	S47T51S67S69T70S126S140T150T153T180T184S187S190S261S263S278S279	MKEEAERKKPDKKKKTRSFIVLLLFLLFSGAFEAIAGIHDHGKNVKSNISTLAGIELPDHMSFNAVSSSTTNTGCNLDTSKKVKQSQTIVSKEDFDLLEDDDDDDEGGEEEKEAKQTVKLHLKHRSKDRKSEGKESFVESTNRDLARIQTLHTRIIEKKNQNDISRLKKDKERPEKQIKTVVATAASPESYGTGLSGQLMATLESGVTLGSGEYFMDVFIGTPPKHYSLILDTGSDLNWIQCVPCHDCFEQNGPYYDPKESSSFRNIGCHDPRCHLVSSPDPPLPCKAENQTCPYFYWYGDSSNTTGDFATETFTVNLTSPTGKSEFKRVENVMFGCGHWNRGLFHGASGLLGLGRGPLSFSSQLQSLYGHSFSYCLVDRNSDTNVSSKLIFGEDKDLL…
PtAP27	Potri.006G087600	N40N55N72N101N209N292N358	S25S27S31T79T80T84S86T87S88T91S95S96T100T103	MESQHCLSSSPKMLILPLKTQVIPSGSVPRSPNKPPFHHNVSLIVSLTVGTPPQNVSMVIDTGSELSWLHCNKTLSYPTTFDPTRSTSYQTIPCSSPTCTNRTQDFPIPASCDSNNLCHATLSYADASSSDGNLASDVFHIGSSDISGLVFGCMDSVFSSNSDEDSKSTGLMGMNRGSLSFVSQLGFPKFSYCISGTDFSGLLLLGESNLTWSVPLNYTPLIQISTPLPYFDRVAYTVQLEGIKVLDKLLPIPKSTFEPDHTGAGQTMVDSGTQFTFLLGPVYNALRSAFLNQTSSVLRVLEDPDFVFQGAMDLCYLVPLSQRVLPLLPTVTLVFRGAEMTVSGDRVLYRVPGELRGNDSVHCLSFGNSDLLGVEAYVIGHHHQQNVWMEFDLEKSRIG…
PtAP28	Potri.006G118800	N199N445	S131S132S134S135T136S143T148S149T153T154S159S160S343S345S447S450S451S463	MRGLWPPFVVIILVSFMFVSAVYCASLLHLERAFPLNNHGLELHQLRARDRLRHARLLQGFVGGVVDFSVQGSSDPYLVGLYFTKVKLGSPPREFNVQIDTGSDVLWVCCNSCNNCPRTSGLGIQLNFFDSSSSSTAGQVRCSDPICTSAVQTTATQCSSQTDQCSYTFQYGDGSGTSGYYVSDTLYFDAILGQSLIDNSSALIVFGCSAYQSGDLTKTDKAVDGIFGFGQGELSVISQLSTRGITPRVFSHCLKGDGSGGGILVLGEILEPGIVYSPLVPSQPHYNLNLLSIAVNGQLLPIDPAAFATSNSQGTIVDSGTTLAYLVAEAYDPFVSAVNAIVSPSVTPITSKGNQCYLVSTSVSQMFPLASFNFAGGASMVLKPEDYLIPFGSSEGGSA…
PtAP29	Potri.006G179500	N55N105N180	S46S49S54T62T65S69S148	MDTVFVLVSSLPLIFSTHFALTIANNLEFSSIQPTRLVTKLIHRDSIVSPYYRSNDTVADRTERTMKASLARLSYLYAKIERDFDINDLWLNLHPSASEPLFLVNFSMGQPPVPQLAIMDTGSSLLWIQCAPCKSCSQQIIGPMFDPSISSTYDSLSCKNIICRYAPSGECDSSSQCVYNQTYVEGLPSVGVIATEQLIFGSSDEGRNAVNNVLFGCSHRNGNYKDRRFTGVFGLGSGITSVVNQMGSKFSYCIGNIADPDYSYNQLVLSEGVNMEGYSTPLDVVDGHYQVILEGISVGETRLVIDPSAFKRTEKQRRVIIDSGTAPTWLAENEYRALEREVRNLLDRFLTPFMRESFLCYKGKVGQDLVGFPAVTFHFAEGADLVVDTEMRQASVYGK…
PtAP30	Potri.006G204700	N181N381	S21T24T26T28T30S31T32T34S38S41S42S48S49S61S65S72T137T141S147S148S149	MASSRFLLLLSFLILISSSSSTPTPTRTPTSTITIPLSAPSSTKLIVSSKNPWGALNHLASLSLSRAHHIKSPKTKFSLLKTPLFPRSYGGYSISLNFGTPPQTTKFVMDTGSSLVWFPCTSRYLCSRCDFPNIEVTGIPTFIPKQSSSSNLIGCKNHKCSWLFGPKVQSKCQECDPTTQNCTQSCPPYVIQYGLGSTAGLLLSETLDFPHKKTIPGFLVGCSLFSIRQPEGIAGFGRSPESLPSQLGLKKFSYCLVSHAFDDTPASSDLVLDTGSGSDDTKTPGLSYTPFQKNPTAAFRDYYYVLLRNIVIGDTHVKVPYKFLVPGSDGNGGTIVDSGTTFTFMEKPVYELVAKEFEKQVAHYTVATEVQNQTGLRPCFNISGEKSVSVPEFIFHFKG…
PtAP31	Potri.006G232400	N188N210N395	S69S107S110T181S183T184S185S190S193S268S270	MANLISSIKFTGFIYVFLLFLCPLCSLKKGYAVEANEHIKKYVHTLEVNSLLASDSCDQSSKVIDKASSLQVLHKYGPCMQVLNDRSHVEFLLQDQLRVDSIQARLSKISGHGIFEEMVTKLPAQSGIAIGTGNYVVTVGLGTPKEDFTLVFDTGSGITWTQCQPCLGSCYPQKEQKFDPTKSTSYNNVSCSSASCNLLPTSERGCSASNSTCLYQIIYGDQSYSQGFFATETLTISSSDVFTNFLFGCGQSNNGLFGQAAGLLGLSSSSVSLPSQTAEKYQKQFSYCLPSTPSSTGYLNFGGKVSQTAGFTPISPAFSSFYGIDIVGISVAGSQLPIDPSIFTTSGAIIDSGTVITRLPPTAYKALKEAFDEKMSNYPKTNGDELLDTCYDFSNYTTV…
PtAP32	Potri.006G232500	N179N364	S107S110S176S178S239S374	MANLISSIKFTGFIYVFLLFLCPLCSLKKGYAVEANEHIKKYVHTLEVNSLLASDSCDQSSKVIDKASSLQVLHKYGPCMQVLNDRSHVEFLLQDQLRVDSIQARLSKNSGHGIFEEMVTKLPAPSGIAIGTGNYVVTVGLGTPKEDFTLVFDTGSGITWTQSSCNLLPTSERGCSASNSTCLYQVIYGDQSSSKGFFATETLTISSSAVFSNFLFGCGQSNNGLFGKAAGLLGLSSSSVSLPSQTAEKYQKQFSYCLPSSPSSTGYLNFGGKVSQTAGFTPISPAFSSFYGIDIVGISVGGSQLPIDPSIFTKSGAIIDSGTVITRLPPTAYKALKEAFDEKMSNYPKTNGDELLDTCYDFSNYTTVSFPKVSVSFKGGVEVDINASGILYLVNGLKM…
PtAP33	Potri.006G232600	N186	S88S102S108S109T179S181T182S183S188S191S204S269S360	MVTPISSISLTFFVNAFLLLCYLNKGHAVGEDEITKGYLHIIKVKSLLPSTACNQTFKVSNSLSLEVVHRSGPCIQVLNQEKAANAPSNMEILLQDRHRVDSIHARLSSHGVFQEKQATLPVQSGASIGSGDYAVTVGLGTPKKEFTLIFDTGSDLTWTQCEPCAKTCYKQKEPRLDPTKSTSYKNISCSSAFCKLLDTEGGESCSSPTCLYQVQYGDGSYSIGFFATETLTLSSSNVFKNFLFGCGQQNSGLFRGAAGLLGLGRTKLSLPSQTAQKYKKLFSYCLPASSSSKGYLSFGGQVSKTVKFTPLSEDFKSTPFYGLDITELSVGGNKLSIDASIFSTSGTVIDSGTVITRLPSTAYSALSSAFQKLMTDYPSTDGYSIFDTCYDFSKNETIK…
PtAP34	Potri.007G063800	N87N300	S37S75S80T135S139S142S147S154S155T156S157T161S344S376S459S471S473S474T475S477S482S485S487S488S491	MRSSSKLTFFFLLITIWVFSKTCKGRVFTFKMHHRFSDSFKNWSGLTRNWPEKGSFEYYAALAHRDQMLRGRRLSDADASLAFSDGNSTFRISSLGFLHYTTVELGTPGVKFMVALDTGSDLFWVPCDCSRCAPTHGASYASDFELSIYNPRESSTSKKVTCNNDMCAQRNRCLGTFSSCPYIVSYVSAQTSTSGILVKDVLHLTTEDGGREFVEAYVTFGCGQVQSGSFLDIAAPNGLFGLGMEKISVPSVLSREGLIADSFSMCFGHDGIGRISFGDKGSPDQEETPFNVNPAHPTYNVTVTQARVGTMLIDVEFTALFDSGTSFTYMVDPAYSRVSEKFHSLARDKRRPPDPRIPFEYCYDMSPDANASLVPSMSLTMKGGRHFTVYDPIIVISTQ…
PtAP35	Potri.007G099200	N71N168N380	S39T42T106S116S129	MGNEKVGFWVVGVLVLVLILGSSAASDDRQQRWRKAMMSGETMGSSMLMNRVPSSIVLPLHGNVYPTGFYNVTLNIGQPSKPYFLDVDTGSDLTWLQCDAPCVHCTEAPHPYYKPSNNLVACKDPICQSLHTGGDQRCENPGQCDYEVEYADGGSSLGVLVKDAFNLNFTSEKRQSPLLALGCGYDQLPGGTYHPIDGVLGLGRGKPSIVSQLSGLGLVRNVIGHCLSGRGGGFLFFGDDLYDSSRVAWTPMSPNAKHYSPGFAELTFDGKTTGFINLIVAFDSGASYTYLNSQAYQGLISLIKRELSTKPLREALDDQTLPICWKGRKPFKSVRDVKKYFKTFALSFANDGKSKTQLEFPPEAYLIVSSKGNACLGVLNGTEVGLNDLNVIGDISMQD…
PtAP36	Potri.007G099300	N71N168N381	S39T42T106S116S129	MGKEKVGLWVVGVLVLVLILGLSAASDDRQQRWRKAMMSGETMGSSMLMNRVPSSIVLPLHGNVYPTGFYNVTLNIGQPSKPYFLDVDTGSDLTWLQCDVPRAQCTEAPHPYYKPSNNLVACKDPICQSLHTGGDQRCENPGQCDYEVEYADGGSSLGVLVKDAFNLNFTSEKRQSPLLALGLCGYDQLPGGTYHPIDGVLGLGRGKPSIVSQLSGLGLVRNVIGHCLSGRGGGFLFFGDDLYDSSRVAWTPMSPNAKHYSPGFAELTFDGKTTGFKNLIVAFDSGASYTYLNSQVYQGLISLIKRELSTKPLREALDDQTLPICWKGRKPFKSVRDVKKYFKTFALSFANDGKSKTQLEFPPEAYLIVSSKGNACLGVLNGTEVGLNDLNVIGDISMQ…
PtAP37	Potri.007G106300	N27N72N98	T11S15T16T18S19T20T22T23S29T36T55S61S100S122S123S125S196S203S205S399	MLLQLAISTTTTKTSTNTSTATTHHDNISKAKTKTTLYPDFQLLNVKQALTETKTRPIKPSQYQELFKTNPNDSESGGKQKLKLVHRDKVSFSNKLHNHSHVFHARMHRDVKRVASLIHRLSSGSAAKYEVEDFGSDVVSGMNQGSGEYFVRIGLGSPPRSQYMVIDSGSDIVWVQCKPCTQCYHQTDPLFDPADSASFMGVSCSSAVCDRVENAGCNSGRCRYEVSYGDGSYTKGTLALETLTFGRTVVRNVAIGCGHSNRGMFVGAAGLLGLGGGSMSFMGQLSGQTGNAFSYCLVSRGTNTNGFLEFGSEAMPVGAAWIPLVRNPRAPSFYYIRLLGLGVGDTRVPVSEDVFQLNELGSGGVVMDTGTAVTRFPTVAYEAFRNAFIEQTQNLPRAS…
PtAP38	Potri.008G058000	N114N129	S5S29T91S94T95S100T101T102S103T105S153T162T164S169S170T172T175T177S185	MIFVSIPKKKVGMQERCERRTDVCLTKFSIISKRKQSPNQGKQYISKQNIMAFLQLLVQLFISFILLQSKHCLSSNQPPIVLALRTQKHRTPISTPRLFSTTSKTTDKLLFHHNVTLTVSLTAGTPLQNITMVLDTGSELSWLHCKKEPNFNSIFNPLASKTYTKIPCSSPTCETRTRDLPLPVSCDPAKLCHFIISYADASSVEGNLAFETFRVGSVTGPATVFGCMDSGFSSNSEEDAKTTGLMGMNRGSLSFVNQMGFRKFSYCISDRDSSGVLLLGEASFSWLKPLNYTPLVEMSTPLPYFDRVAYSVQLEGIRVSDKVLSLPKSVFVPDHTGAGQTMVDSGTQFTFLLGPVYSALKQEFLLQTKGVLRVLNEPRYVFQGAMDLCYLIEPTRAAL…
PtAP39	Potri.008G115900	N217N304N402	T66S79S84T94S95S96S102S147S153T154S160T161T162S164T166S171S385T387S392T393S407	MVRSFKSKQRVCFPLSHGHNTHTELHSTMVSLSLLFHLLLLAFVDLSTSTTEYLKLPLLHKTPFPTPLQSLSSDLQRLSLLHHSHHRHQNHRRTSSKSPLMSGASSGSGQYFVSIRLGSPPQTLLLVADTGSDLTWVRCSACKTNCSIHPPGSTFLARHSTTFSPTHCFSSLCQLVPQPNPNPCNHTRLHSTCRYEYVYSDGSKTSGFFSKETTTLNTSSGREMKLKSIAFGCGFHASGPSLIGSSFNGASGVMGLGRGPISFASQLGRRFGRSFSYCLLDYTLSPPPTSYLMIGDVVSTKKDNKSMMSFTPLLINPEAPTFYYISIKGVFVDGVKLHIDPSVWSLDELGNGGTVIDSGTTLTFLTEPAYREILSAFKREVKLPSPTPGGASTRSGFDL…
PtAP40	Potri.009G001700		T37S45S61S62S134S135S139S149S155S344S346S449S457T464S466S470	MGAAPFPAGILIAAVVFHATVVLSSFPATFHLERGITANYKLKLSKLKERDRVRHGRMLQSSGVGVVDFPVQGTFDPFLVGLYYTRLQLGTPPRDFYVQIDTGSDVLWVSCGSCNGCPVNSGLHIPLNFFDPGSSPTASLISCSDQRCSLGLQSSDSVCSAQNNLCGYNFQYGDGSGTSGYYVSDLLHFDTVLGGSVMNNSSAPIVFGCSALQTGDLTKSDRAVDGIFGFGQQDMSVVSQLASQGISPRAFSHCLKGDDSGGGILVLGEIVEPNIVYTPLVPSQPHYNLNMQSISVNGQTLAIDPSVFGTSSSQGTIIDSGTTLAYLAEAAYDPFISAITSIVSPSVRPYLSKGNHCYLISSSINDIFPQVSLNFAGGASMILIPQDYLIQQSSIGGAA…
PtAP41	Potri.009G162400	N173N289N375	T34T51S53T65T66T69T70T71T72S121S123S124S125S126S128S129S139S140	MVSVSSSLLYCLSLLSLFPFISSSITIPLQHPQTNQIPFQDQYQKLNHLVTTSLARARHLKNPQTTPATTTTAPLFSHSYGGYSVSLSFGTPPQTLSFIMDTGSDIVWFPCTSHYLCKHCSFSSSSPSSRIQPFIPKESSSSKLLGCKNPKCSWIHHSNINCDQDCSIKSCLNQTCPPYMIFYGSGTTGGVALSETLHLHSLSKPNFLVGCSVFSSHQPAGIAGFGRGLSSLPSQLGLGKFSYCLLSHRFDDDTKKSSSLVLDMEQLDSDKKTNALVYTPFVKNPKVDNKSSFSVYYYLGLRRITVGGHHVKVPYKYLSPGEDGNGGVIIDSGTTFTFMAREAFEPLSDEFIRQIKDYRRVKEIEDAIGLRPCFNVSDAKTVSFPELRLYFKGGADVAL…
PtAP42	Potri.010G003400	N265N344	S40T47T52S53T58S59S115S122T126	MESIRFLLISICMGAWLGGSLSSDGLARVGLKKRNLDLNSIHAARITRPQATSFARVTSNAEIVYLKNYLDTQYYGEIGIGSPPQIFTVVFDTGSSNLWVPSSKCLLSITCYFHSKFIARLSRTYTKIGIPCKIQYGSGSVSGFLSQDHVKVGDDIIINQEFAEVTREGFLALLGVQFDGILGLAFQDIAVAKATPVWYNMAEQGHVSQKVFSLWLNRNPSSELGGEVVFGGLDWRHFKGDHTYVPVTGRGYWQIQVGDIFIANNSTGLCAGGCSAIVDSGTSFLSGPTRIVAQINHAIGARGIVSLECKEVVSKYWNSIWDSMISGLRPEIICVDVGLCLYNNNTVIETVVDGEATDRLSVDEGGALCTFCEMIVFWIQVQLKEKKAKEKIFHYVDEL…
PtAP43	Potri.010G128200	N219N286N308	S48S49T63S74T76S77T81T82T84S88T90S92S98S116S118S195S196S198S200T201S203T206S211S215S309T388S393T394	MGLLFYVFFSLFFASPPVSCSRILTPHPSETTVLDVAASIQRTKNIFSSGPKMSPFNQQEKETTSSELTVELLSRTSIQKTTHTGYKSLTLSRLQRDSARVKSLVTRLDLAINSISSSDLKPLETDSEFKPEDLQSPIISGTSQGSGEYFSRVGIGKPPSQAYLILDTGSDVNWVQCAPCADCYQQADPIFEPASSASFSTLSCNTRQCRSLDVSECRNDTCLYEVSYGDGSYTVGDFVTETITLGSAPVDNVAIGCGHNNEGLFVGAAGLLGLGGGSLSFPSQINATSFSYCLVDRDSESASTLEFNSTLPPNAVSAPLLRNHHLDTFYYVGLTGLSVGGELVSIPESAFQIDESGNGGVIVDSGTAITRLQTDVYNSLRDAFVKRTRDLPSTNGIAL…
PtAP44	Potri.010G201400	N50N64N79N100	S43T44S49S51S52S53T55S103T112T114S119S120T122T125T127S128T131T135T318	MVYLRLLVQLFISFIFLRSKQCFSSNQSPIILPLRIQNNHHISTRRLFSNSSSKTTGKLLFHHNVTLTASLTIGTPPQNITMVLDTGSELSWLRCKKEPNFTSIFNPLASKTYTKIPCSSQTCKTRTSDLTLPVTCDPAKLCHFIISYADASSVEGHLAFETFRFGSLTRPATVFGCMDSGSSSNTEEDAKTTGLMGMNRGSLSFVNQMGFRKFSYCISGLDSTGFLLLGEARYSWLKPLNYTPLVQISTPLPYFDRVAYSVQLEGIKVNNKVLPLPKSVFVPDHTGAGQTMVDSGTQFTFLLGPVYSALRKEFLLQTAGVLRVLNEPQYVFQGAMDLCYLIDSTSSTLPNLPVVKLMFRGAEMSVSGQRLLYRVPGEVRGKDSVWCFTFGNSDELGIS…
PtAP45	Potri.011G007600	N403	S59S133	MGVNLKAIGGFVLLSFLLFAVVLSESNDGLLRIGLKKVKFDKNNRIAARLDSQEALRASIRKYNLLGNLGESEDTDIVALKNYFDAQYYGEIGVGTPPQKFTVIFDTGSSNLWVPSSKCYLSVACYFHSKYNSGKSSSYKKNGKSAEIQYGSGSISGFFSIDAVEVGNLVVKDQEFIEATKEPSITFLVGKFDGILGLGFKEIAVGGAVPVWDNMIKQGLIKEPVFSFWLNRNADDEEGGEIVFGGMDPNHYKGKHTYVPVTQKGYWQFDMGDVIVGDKSTGYCAGGCAAIADSGTSLLAGPTAIITMINHAIGASGVVSQQCKAVVSQYGEVIMDLLLSEVQPKKICSQIGLCTFDGTRGISMGIQSVVDEGNDKSSGVLGDAMCSACEMAVFWMRSQ…
PtAP46	Potri.012G118000	N7N110N268N312N403N422	T42S45S48T51S56T57S58S59S129S131S133S135S137S138S142S145S154S167S169	MAIMLNNITTFLFFLLVNSLLFYSIQSLARPRNPNSLILGLTPASRASLPTHPKASTSSRKKLTDVLDMMEPLREVRDGYLISLSIGTPPQVIQVYMDTGSDLTWAPCGNISFDCIECDNYRNNRMMASFSPSHSSSSHRDSCTSPFCIDVHSSDNPLDPCTMAGCSLSTLVKATCSWPCPPFAYTYGAGGVVAGTLTRDTLRVHGRNLGVTQEIPRFCFGCVASSYREPIGIAGFGRGALSLPSQLGFLRKGFSHCFLAFKYANNPNISSPLIIGDIALTSKDDMQFTPMLKSPMYPNYYYVGLEAITVGNVSATEVPSSLREFDSLGNGGMLVDSGTTYTHLPEPFYSQVLSVLQSIINYPRATDMEMRTGFDLCYKVPCQNNSILTGDLLPSITFH…
PtAP47	Potri.013G002200	N114	S78S87S147S148S151T152	MSALDFYTLFRLNSILHPRMGNKILLKAFCLWALTCFLLPASSNGLVRIGLKKRHLDLQTIKDARIARQEGKAGVGASSRVHDLGSSDGDIIPLKNYLDAQYLGEIGIGSPPQNFTVVFDTGSSNLWVPSSKCYFSIACYFHSKYKSSRSSTYTKNGNFCEIHYGSGSVSGFFSQDNVQVGDLVVKDQVFVEATKEGSLSFILGKFDGILGLGFQEISVGNVVPLWYNMIQQDLVDDEVFSFWLNRNPEAKEGGELVFGGVDPKHFKGKHTYVPVTQKGYWQINMGDFLIGKHSTGLCEGGCAAIVDSGTSLLAGPTPIITEINHAIGAEGLVSAECKEVVSHYGDLIWELIISGVQPSKVCTQLGLCIFNEAKSARTGIESVVEKENKEKSSAGNDLP…
PtAP48	Potri.014G020200	N49N454N497N520	T39T47S51S69S135S136T137S445S450S452S453S456S466S467	MAYSSSSSSSIMISYSLILLNLYAIVSSTSDFNNRHHPTILPLLLSTPNISAHRMPFDGHYSRRHLQNSELPNARMRLFDDLLSNGYYTTRLFIGTPPQEFALIVDTGSTVTYVPCSSCEQCGKHQDPRFQPDLSSTYRPVKCNPSCNCDDEGKQCTYERRYAEMSSSSGVIAEDVVSFGNESELKPQRAVFGCENVETGDLYSQRADGIMGLGRGRLSVVDQLVDKGVIGDSFSLCYGGMDVGGGAMVLGQISPPPNMVFSHSNPYRSPYYNIELKELHVAGKPLKLKPKVFDEKHGTVLDSGTTYAYFPEAAFHALKDAIMKEIHHLKQIPGPDPNYHDICFSGAGREVSHLSKVFPEVNMVFGSGQKLSLSPENYLFRHTKVSGAYCLGIFQNGND…
PtAP49	Potri.014G099400	N7N121	T47S49T53T57T59T61T64T65S66S69S70S71S98S109S112T116T120T123S132T183T190S192S194S202	MEGKTRNASTLFFSFTCIFLFLSTTTTLSTSLQFQTLTLNPLPNKPTISWADTEPGTQTFTDQTTSEPSSSATTFLSVQLHHIDALSSDKSSQDLFNSRLVRDAARVKSLISLAATVGGTNLTRARGPGFSSSVISGLAQGSGEYFTRLGVGTPARYVYMVLDTGSDIVWIQCAPCIKCYSQTDPVFDPTKSRSFANIPCGSPLCRRLDYPGCSTKKQICLYQVSYGDGSFTVGEFSTETLTFRGTRVGRVVLGCGHDNEGLFVGAAGLLGLGRGRLSFPSQIGRRFNSKFSYCLGDRSASSRPSSIVFGDSAISRTTRFTPLLSNPKLDTFYYVELLGISVGGTRVSGISASLFKLDSTGNGGVIIDSGTSVTRLTRAAYVALRDAFLVGASNLKRAP…
PtAP50	Potri.014G114400	N258	S41S64S66S78S141S142T144	MAAFRSPLSFALAIALLCVSGFGCIYARKVGFTVDLIHRDSPLSPFYNSEETDLQRINNALRRSISRVHHFDPIAAASVSPKAAESDVTSNRGEYLMSLSLGTPPFKIMGIADTGSDLIWTQCKPCERCYKQVDPLFDPKSSKTYRDFSCDARQCSLLDQSTCSGNICQYQYSYGDRSYTMGNVASDTITLDSTTGSPVSFPKTVIGCGHENDGTFSDKGSGIVGLGAGPLSLISQMGSSVGGKFSYCLVPLSSRAGNSSKLNFGSNAVVSGPGVQSTPLLSSETMSSFYFLTLEAMSVGNERIKFGDSSLGTGEGNIIIDSGTTLTIVPDDFFSNLSTAVGNQVEGRRAEDPSGFLSVCYSATSDLKVPAITAHFTGADVKLKPINTFVQVSDDVVCL…
PtAP51	Potri.014G146400	N128N196N229N284N364N435	S116T447T449	MLMMMAEAQSRVLLLTMMISFTIVSANNGVFSVKYKYAGLQRSLSDLKAHDDQRQLRILAGVDLPLGGIGRPDILGLYYAKIGIGTPTKDYYVQVDTGSDIMWVNCIQCRECPKTSSLGIDLTLYNINESDTGKLVPCDQEFCYEINGGQLPGCTANMSCPYLEIYGDGSSTAGYFVKDVVQYARVSGDLKTTAANGSVIFGCGARQSGDLGSSNEEALDGILGFGKSNSSMISQLAVTGKVKKIFAHCLDGTNGGGIFVIGHVVQPKVNMTPLIPNQPHYNVNMTAVQVGHEFLSLPTDVFEAGDRKGAIIDSGTTLAYLPEMVYKPLVSKIISQQPDLKVHTVRDEYTCFQYSDSLDDGFPNVTFHFENSVILKVYPHEYLFPFEGLWCIGWQNSGV…
PtAP52	Potri.015G051800	N111	T66T67T68T69T70T71T72S97T98T100T101T103T104S105T106S110S113T125T146S151T153S164S181S189T240S242S243T244T249S252S257T436S443	MARGYTCCQPWLLVSKFASETSASTLNPPNSATKMSEPASKAFLLFLTLIFLFFTSTLPRDLPDATTTTTTTILDVASSLQQAHNILSFDLQTQKSSTHTTITTSTPSFSNSSLSFSLELHPRETIYKIHHKDYKSLVLSRLHRDTVRFNSLTARLQLALEDISKSDLKPLETEIKPEDLSTPVTSGTSQGSGEYFTRVGVGNPARQFYMVLDTGSDINWLQCQPCTDCYQQTDPIFDPTASSTYAPVTCQSQQCSSLEMSSCRSGQCLYQVNYGDGSYTFGDFATESVSFGNSGSVKNVALGCGHDNEGLFVGAAGLLGLGGGPLSLTNQLKATSFSYCLVNRDSAGSSTLDFNSAQLGVDSVTAPLMKNRKIDTFYYVGLSGMSVGGQMVSIPESTF…
PtAP53	Potri.015G053300	N303	S59S60S171S175S176S234S457S567	MESDDDQSPQLKGVVIISLPPPDNPSLGKTITAFTLTNNDYPQSHQTPQTHQEDQLPISSPPPPPSQNSQLQFPSSRLFLGTPRKLLSFVFISLFALAIYSSLFTNTFQELKSNNNDDDDQKPKSYVFPLYHKLGIREIPLNDLENHLRRFVYKENLVASVDHLNGPHKISKLASSNAAAAMDSSAIFPVRGNLYPDGLYFTYMLVGSPPQPYYLDFDTGSDLTWIQCDAPCTSCAKGANAWYKPRRGNIVPPKDLLCMEVQRNQKAGYCETCDQCDYEIEYADHSSSMGVLATDKLLLMVANGSLTKLNFIFGCAYDQQGLLLKTLVKTDGILGLSRAKVSLPSQLASQGIINNVIGHCLTTDLGGGGYMFLGDDFVPRWGMAWVPMLDSPSMEFYHT…
PtAP54	Potri.015G113100	N8N112N207N270N314N387N406	T43S46S49T52S57T58S59S65T131S133S135S137S139S144S156S169S171T172T177	MAIALNKNITTFLFFLLVNSLVSYSIQSLASPRNPNSLILGLTLASRASFPTYPKASTSSRKIVSIDVLGAKKPSREVRDGYLISLNIGTPPQVIQVLMDTGSDLTWVPCGNLSFDCMECDDYRNNKLMATFSPSYSSSSYRASCASPFCIDIHSSDNPLDTCTVAGCSLSTLVKATCSRPCPSFAYTYGAGGVVTGILTRDTLRVNGSSPGVAKEIPKFCFGCVGSAYREPIGIAGFGRGTLSMVSQLGFLQKGFSHCFLAFKYANNPNISSPLVVGDIALTSKDDMQFTPMLNSPMYPNFYYVGLEAITVGNVSATEVPSSLREFDSLGNGGMKIDSGTTYTHLPEPFYSQVLSILQSTINYPRDTGMEMQTGFDLCYKVPRPNNNTLTSDDLLPSI…
PtAP55	Potri.016G000600	N42N63	S59S93S95S101S109S171S173T175S180S183S187T193	MESISCKSLEAMMGLLWIMVCYLSLASSSSQAKPKAYVQSINQSSIHLNIYHVHGHGSSLTPNSSSLLSDVLLHDEEHVKALSDRLANKGLGSGSAKPPKSGHLLEPNSASIPLNPGLSIGSGNYYVKLGLGTPPKYYAMILDTGSSLSWLQCQPCAVYCHAQADPLYDPSVSKTYKKLSCASVECSRLKAATLNDPLCETDSNACLYTASYGDTSFSIGYLSQDLLTLTSSQTLPQFTYGCGQDNQGLFGRAAGIIGLARDKLSMLAQLSTKYGHAFSYCLPTANSGSSGGGFLSIGSISPTSYKFTPMLTDSKNPSLYFLRLTAITVSGRPLDLAAAMYRVPTLIDSGTVITRLPMSMYAALRQAFVKIMSTKYAKAPAYSILDTCFKGSLKSISAV…
PtAP56	Potri.016G071900	N35N105N210N401N410	T63S67S70S77S84S90S101T166T170S176S177S178	MAPFPSITKTFYFLIFTNSLTNHNQEEVEEEKEENNTFMASSLLLFLLSFLILITSSKSTTITIPLSAPSFNKLIVSSKKPWGSLNHLASLSLSRAHHIKSPKTNFSLIKTPLFPRSYGGYSISLNFGTPPQTTKFVMDTGSSLVWFPCTSRYLCSECNFPNIKKTGIPTFLPKLSSSSKLIGCKNPRCSMIFGPEIQSKCQECDSTAQNCTQTCPPYVIQYGSGSTAGLLLSETLDFPNKKTIPDFLVGCSIFSIKQPEGIAGFGRSPESLPSQLGLKKFSYCLVSHAFDDTPTSSDLVLDTGSGSGVTKTAGLSHTPFLKNPTTAFRDYYYVLLRNIVIGDTHVKVPYKFLVPGTDGNGGTIVDSGTTFTFMENPVYELVAKEFEKQMAHYTVATEI…
PtAP57	Potri.016G096700	N449	S48S135S136S137S138S139S147T152S153T157T158S163T246S451S455	MRGLWPPFFITILLLLLLLFMSVSVVYCASLLQLERAFPLNNHGLELSQLRARDRLRHARLLQGFVGGVVDFSVQGSPDPYLVGLYFTKVKLGSPPREFNVQIDTGSDVLWVCCNSCNNCPRTSGLGIQLNFFDSSSSSTAGLVHCSDPICTSAVQTTVTQCSPQTNQCSYTFQYEDGSGTSGYYVSDTLYFDAILGESLVVNSSALIVFGCSTFQSGDLTMTDKAVDGIFGFGQGELSVISQLSTHGITPRVFSHCLKGEGIGGGILVLGEILEPGMVYSPLVPSQPHYNLNLQSIAVNGKLLPIDPSVFATSNSQGTIVDSGTTLAYLVAEAYDPFVSAVNVIVSPSVTPIISKGNQCYLVSTSVSQMFPLASFNFAGGASMVLKPEDYLIPFGPSQ…
PtAP58	Potri.017G131800	N24	S35S39S43S49S52T54S58T59S62S63S64S66S67S121S122S127S129S131S133T150S154S219	MLLFYLFLLLTSCSLSAQETQHKNDSLSFSFPLTSLPRSPQASPNFYPSFISQTKKASTLKSSSFSSSPYNYRSGFKYSMILLVSLPIGTPPQTQQMILDTGSQLSWIQCHKKVPRKPPPSSVFDPSLSSSFSVLPCNHPLCKPRIPDFTLPTSCDQNRLCHYSYFYADGTLAEGNLVREKITFSRSQSTPPLILGCAEESSDAKGILGMNLGRLSFASQAKLTKFSYCVPTRQVRPGFTPTGSFYLGENPNSGGFRYINLLTFSQSQRMPNLDPLAYTVAMQGIRIGNQKLNIPISAFRPDPSGAGQTMIDSGSEFTYLVDEAYNKVREEVVRLVGARLKKGYVYGGVSDMCFNGNAIEIGRLIGNMVFEFDKGVEIVVEKERVLADVGGGVHCVGIG…
PtAP59	Potri.018G014500	N193N263N344N379N384N400	S94T95S114S118S119T186T187S188T189S190S195S274	MASTPLSPMSLTFILYVFLVLLCPLCSLKKGLTVEGKETTKNYIRTVRVNSLLPSNVCSQSTRVLNRASSLKVVNKYGPCIPVTGAPKTINVPSTAEFLLQDQLRVKSFQVRLSMNPSSGVFKEMQTTIPASIVPTGGAYVVTVGLGTPKKDFTLSFDTGSDLTWTQCEPCLGGCFPQNQPKFDPTTSTSYKNVSCSSEFCKLIAEGNYPAQDCISNTCLYGIQYGSGYTIGFLATETLAIASSDVFKNFLFGCSEESRGTFNGTTGLLGLGRSPIALPSQTTNKYKNLFSYCLPASPSSTGHLSFGVEVSQAAKSTPISPKLKQLYGLNTVGISVRGRELPINGSISRTIIDSGTTFTFLPSPTYSALGSAFREMMANYTLTNGTSSFQPCYDFSNIG…
PtAP60	Potri.018G014600	N109N185N373N396N438	T79S87S101S107S110S111T112T113T121T178S180T181S182S190S265S275S357S381	MATPISLVFLLYVLLFLLCPLCSLKKGHTVAANEITKGYFRNVNVNSLLPSSVCDHSNKVLNKASSLKVVSKYGPCTVTGDPKTFPSAAEILRRDQLRVKSIRAKHSMNSSTTGVFNEMKTRVPTTHFGGGYAVTVGLGTPKKDFSLLFDTGSDLTWTQCEPCSGGCFPQNDEKFDPTKSTSYKNLSCSSEPCKSIGKESAQGCSSSNSCLYGVKYGTGYTVGFLATETLTITPSDVFENFVIGCGERNGGRFSGTAGLLGLGRSPVALPSQTSSTYKNLFSYCLPASSSSTGHLSFGGGVSQAAKFTPITSKIPELYGLDVSGISVGGRKLPIDPSVFRTAGTIIDSGTTLTYLPSTAHSALSSAFQEMMTNYTLTKGTSGLQPCYDFSKHANDNITI…
PtAP61	Potri.018G014700	N51N184	S105S106S177T178S179T180S181S186S189S204T266S272S380	MATPICSISLLSVFLLLFSLEKGYAVEENEATKSYLHIIKVNSLLPTTACNHSSKVSNSLSLEVVHRHGPCIGIVNQEKGADAPSNMEIFLRDQNRVDSIHARLSSRGMFPEKQATTLPVQSGASIGAGDYVVTVGLGTPKKEFTLIFDTGSDITWTQCEPCVKTCYKQKEPRLNPSTSTSYKNISCSSALCKLVASGKKFSQSCSSSTCLYQVQYGDGSYSIGFFATETLTLSSSNVFKNFLFGCGQQNNGLFGGAAGLLGLGRTKLALPSQTAKTYKKLFSYCLPASSSSKGYLSLGGQVSKSVKFTPLSADFDSTPFYGLDITGLSVGGRQLSIDESAFSAGTVIDSGTVITRLSPTAYSELSSAFQNLMTDYPSTSGYSIFDTCYDFSKYDTVRI…
PtAP62	Potri.018G014800	N144N249N423	S115S120S121S142T146S147S148S155T213S215S217S225S236S237	MRVRILCCCCCLMLLLQLLARHNNCLREEYLSRIGAPMSSKSLLSFVIYGFLLLSPCNSLKDNADEGTRAYFHTLKISSLPSTEVCKESSKALNEGSSSLKLVHRFGPCNPHRTSTAPASSFNEILRRDKLRVDSIIQARRSMNLTSSVEHMKSSVPFYGLSKITASDYIVNVGIGTPKKEMPLIFDTGSGLIWTQCKPCKACYPKVPVFDPTKSASFKGLPCSSKLCQSIRQGCSSPKCTYLTAYVDNSSSTGTLATETISFSHLKYDFKNILIGCSDQVSGESLGESGIMGLNRSPISLASQTANIYDKLFSYCIPSTPGSTGHLTFGGKVPNDVRFSPVSKTAPSSDYDIKMTGISVGGRKLLIDASAFKISSTIDSGAVLTRLPPKAYSALRSVF…
PtAP63	Potri.018G014900	N51N184	S57S105S106S177T178S179T180S181S186S189S204T266S272S380	MATPICSISLLSVFLLLFSLEKGYAVEENEATKSYLHIIKVNSLLPTTACNHSSKVSNSLSLEVVHRHGPCIGIVNQEKGADAPSNMEIFLRDQNRVDSIHARLSSRGMFPEKQATTLPVQSGASIGAGDYVVTVGLGTPKKEFTLIFDTGSDITWTQCEPCVKTCYKQKEPRLNPSTSTSYKNISCSSALCKLVASGKKFSQSCSSSTCLYQVQYGDGSYSIGFFATETLTLSSSNVFKNFLFGCGQQNNGLFGGAAGLLGLGRTKLALPSQTAKTYKKLFSYCLPASSSSKGYLSLGGQVSKSVKFTPLSADFDSTPFYGLDITGLSVGGRKLSIDESAFSAGTVIDSGTVITRLSPTAYSELSSAFQNLMTDYPSTSGYSIFDTCYDFSKYDTVRI…
PtAP64	Potri.018G015100	N202	S57S63S75T98T100S108S115S118S120T122S123T131S133T134T135S195S197T198S204S207S212T214S215T217T220	MATPISSVSLTMRCFLYAYFLCLCLLFSLEKGYALEGRKVAESHHSHSIEVSSLLPSASCKPSTKVLSNNDNKASLKVVHKHGPCSKLSQDEASAAPTHTEILLQDQSRVKSIHSRLSNSKTSGGKDVKVTDSTTIPAKDGSTVGSGNYIVTVGLGTPKKDLSLIFDTGSDITWTQCQPCARSCYKQKEQIFDPSQSTSYTNISCSSSICNSLTSATGNTPGCASSACVYGIQYGDSSFSVGFFGTEKLTLTSTDAFNNIYFGCGQNNQGLFGGSAGLLGLGRDKLSVVSQTAQKYNKIFSYCLPSSSSSTGFLTFGGSASKNAKFTPLSTISAGPSFYGLDFTGISVGGKKLAISASVFSTAGAIIDSGTVITRLPPAAYSALRASFRNLMSKYPMTK…
PtAP65	Potri.018G106500	N55N127	T6T12S25S34S88S93S100T102S104S105S107	MLKSFTCKPDPTGNKYCCCTDPRSSANVLSGLVSDSHGIRTTLLLSQPSELFYINFSIGHPPLPQLAIMDSGSSFLWIKCLPCSPCSSKSPISIFDPRKSLTYSSMSCRRYRCNHSKCNSYNECTYNTTYVRGPGSTGIYVFEQLSFETIDDTKIVVPRVLLGCGRNLEVDKGQYNGVFGLGVGRETSLITQLGSQFSYCVGNIMDPHILTTSYPWKAAMVAIYYVTLEGISIEGKLLEIDRRIFERTAMVDNGVILDSGTAYTWLAQDAYNALSEEVQSLFREMLQRYKGMPNQLCYIGSVREDLSGFPAVTFHFANGAQLVLDTQSSSAVNGDNSKNLSVIGMMAQQNYNVGYDIGQNKLYFQRIDCELLKD*
PtAP66	Potri.019G002100	N3N52	S144S145S146	MANMSSLSLVVALAIFAFVFSHAFSTSRRVLEHPKVQNGFRAKLKHVDSGKNLTKFERIQHGVKRGRHRLQRFKAMALVASSNSEIDAPVLPGNGEFLMKLAIGTPPETYSAIMDTGSDLIWTQCKPCTQCFDQPTPIFDPKKSSSFSKLSCSSKLCEALPQSTCSDGCEYLYGYGDYSSTQGMLASETLTFGKVSVPEVAFGCGEDNEGSGFSQGSGLVGLGRGPLSLVSQLKEPKFSYCLTSVDDTKASTLLMGSLASVKASDSEIKTTPLIQNSAQPSFYYLSLEGISVGDTSLPIKKSTFSLQEDGSGGLIIDSGTTITYLEQSAFDLVAKEFTSQINLPVDNSGSTGLEVCFTLPSGSTDIEVPKLVFHFDGADLELPAENYMIADASMGVACL…
PtAP67	Potri.019G054900	N42N195N227N434N456	S59S60S115T122S128S129S131T133S136S144T145S339S446S448S451	MDLRRLVALLMVLLVVQLGLVSFSLGNVVFKVQHKFAGRLRNLTEFKAHDARRHSRLLSSVDLPLGGNGHPAETGLYFAKIGLGNPSKDYYVQVDTGSDILWVNCIGCDKCPTKSDLGIKLTLYDPASSVSATRVSCDDDFCTSTYNGLLPDCKKELPCQYNVVYGDGSSTAGYFVSDAVQFERVTGNLQTGLSNGTVTFGCGAQQSGGLGTSGEALDGILGFGQANSSMISQLASAGKVKRAFAHCLDNVNGGGIFAIGELVSPKVNTTPMVPNQAHYNVYMKEIEVGGTVLELPTDVFDSGDRRGTIIDSGTTLAYLPEVVYDSMMNEIRSQQPGLSLHTVEEQFICFKYSGNVDDGFPDIKFHFKDSLTLTVYPHDYLFQISEDIWCFGWQNGGMQ…
(a) Glycosylation sites of AP proteins with two different protein glycosylation sites prediction tools (1. NetNGlyc 1.0; 2. NetOGlyc 4.0). (b) The sequence of AP proteins.
