# Supplementary material for: Genome-wide characterization of aspartic protease (AP) gene family in Populus trichocarpa and identification of the potential PtAPs involved in wood formation
Source: BMC Plant Biol. 2019 Jun 24;19:276. doi: 10.1186/s12870-019-1865-0 (PMC6591973; doi:10.1186/s12870-019-1865-0)
Supplement: Supplementary file 5 — Table S4. Prediction analysis of subcellular localization of the 67 PtAPs. (XLSX 36 kb) [file 12870_2019_1865_MOESM5_ESM.xlsx]

## Sheet: Sheet1
Table S4. Prediction analysis of subcellular localization of the 67 PtAPs
Symbol	Gene locus	(a)Localization information						(b)Sequence
		Final Localization Result	1Plant-mPLoc	2LocTree3	3ProtComp 9.0	4Yloc	5ngLOC
PtAP1	Potri.001G028200	Ext	Cell membrane	Endoplasmic reticulum	Extracellular	Extracellular	Chloroplast	MKAYLFSLAFLFLSLVQGLNTRGQGTTVKVFHVYSPQSPFRPSKPVSWEDSVLQMLAEDQARLQFLSSLVGRKSWVPIASGRQIVQSPTYIVKANVGTPAQTFLMALDTSNDAAWIPCNGCVGCSSTVFNSVTSTTFKTLGCDAPQCKQVPNPTCGGSTCTWNTTYGGSTILSNLTRDTIALSTDIVPGYTFGCIQKTTGSSVPPQGLLGLGRGPLSFLSQTQDLYKSTFSYCLPSFRTLNFSGTLRLGPAGQPLRIKTTPLLKNPRRSSLYYVNLIGIRVGRKIVDIPASALAFNPTTGAGTIFDSGTVFTRLVAPVYTAVRDEFRKRVGNAIVSSLGGFDTCYTGPIVAPTMTFMFSGMNVTLPPDNLLIRSTAGSTSCLAMAAAPDNVNSVLNVIA…
PtAP2	Potri.001G041700	Ext	Cell membrane	Secreted	Extracellular	Vacuole	Nucleus	MVQAKPPFPSKLLLLSLLVSTLAIFDNGVQCFQGKKVLSMHKFQWKQGSNSSTCLSQETRWENGATILEMKHKDSCSGKILDWNKKLKKHLIMDDFQLRSLQSRMKSIISGRNIDDSVDAPIPLTSGIRLQTLNYIVTVELGGRKMTVIVDTGSDLSWVQCQPCKRCYNQQDPVFNPSTSPSYRTVLCSSPTCQSLQSATGNLGVCGSNPPSCNYVVNYGDGSYTRGELGTEHLDLGNSTAVNNFIFGCGRNNQGLFGGASGLVGLGRSSLSLISQTSAMFGGVFSYCLPITETEASGSLVMGGNSSVYKNTTPISYTRMIPNPQLPFYFLNLTGITVGSVAVQAPSFGKDGMMIDSGTVITRLPPSIYQALKDEFVKQFSGFPSAPAFMILDTCFNLS…
PtAP3	Potri.001G158600	Not clear	Cell membrane	Endoplasmic reticulum	Extracellular	Vacuole	Nucleus	MATSYSLLLCFSLCFSHFFISTSQTLFLPLTHSLSKTQFTSTHHLIKSTSTSSITRFRRHHHQKNTHNHRQVSLPLSPGSDYTLSFTLDSQPIFLYLDTGSDLVWFPCQPFECILCEGKAENTSLASTPPPKLSKTATPVSCKSSACSAAHSNLPSSDLCAISNCPLESIETSDCQKHSCPQFYYAYGDGSLIARLYRDSISLPLSNPTNLIVNNFTFGCAHTALAEPIGVAGFGRGVLSLPAQLATLSPQLGNQFSYCLVSHSFDSDRLRRPSPLILGRYDHDEKERRVNGVNKPRFVYTSMLDNLEHPYFYCVGLEGISIGRKKIPAPGFLRKVDGEGSGGLVVDSGTTFTMLPASLYGSVVAEFENRVGRVNERARVIEEDTGLSPCYYFDNNVVN…
PtAP4	Potri.001G213600	PM,Ext	Cell membrane	Secreted	Extracellular	Plasma membrane	Nucleus	MGPLFPAGILIAVVVFHATVVLSSFPATLHLERGVPASHKLKLSQLKERDRVRHSRMLQSSGGGVVDFPVQGTFDPFLVGFYFGSFCRLYYTRLQLGSPPRDFYVQIDTGSDVLWVSCSSCNGCPVSSGLHIPLNFFDPGSSPTASLISCSDQRCSLGLQSSDSVCAAQNNQCGYTFQYGDGSGTSGYYVSDLLHFDTILGGSVMKNSSAPIVFGCSTLQTGDLTKPDRAVDGIFGFGQQDMSVISQLASQGITPRVFSHCLKGDDSGGGILVLGEIVEPNIVYTPLVPSQPHYNLNLQSIYVNGQTLAIDPSVFATSSNQGTIIDSGTTLAYLTEAAYDPFISAITSTVSPSVSPYLSKGNQCYLTSSSINDVFPQVSLNFAGGTSMILIPQDYLIQQ…
PtAP5	Potri.001G306200	Not clear	Cell membrane	Secreted	Endoplasmic reticulum	Vacuole	Chloroplast	MASMTSLCFVLALAMFTIFFSPAFSTSRRALEHPKMQKGFRVRLKHVDSGKNLTKLERIRHGVKRGRNRLQRLQAMALVASSSSEIEAPVLPGNGEFLMKLAIGTPPETYSAILDTGSDLIWTQCKPCTQCFHQSTPIFDPKKSSSFSKLSCSSQLCEALPQSSCNNGCEYLYSYGDYSSTQGILASETLTFGKASVPHVAFGCGADNEGSGFSQGAGLVGLGRGPLSLVSQLKEPKFSYCLTTVDDTKTSTLLMGSLASVNASSSAIKTTPLIHSPAHPSFYYLSLEGISVGDTRLPIKKSTFSLQDDGSGGLIIDSGTTITYLEESAFNLVAKEFTAKINLPVDSSGSTGLDVCFTLPSGSTNIEVPKLVFHFDGADLELPAENYMIGDSSMGVACL…
PtAP6	Potri.001G356900	Vac	Vacuole	Vacuole	Extracellular	Vacuole	Vacuole	MGTILKPVAAATLFLCFLLLPMISSALSPPNDGLIRIGLKKRKYERNNRLAAKLESKEGESIKKYHLLRNLGGDAEDTDIVSLKNYMDAQYFGEIGIGTPPQKFTVIFDTGSSNLWVPSSKCYFSVACYFHSKYKSSHSRTYKENGKSAEIHYGTGAISGFFSQDHVKVGDLVVKNQEFIEATREPSVTFLVAKFDGILGLGFQEISVGKAVPVWYNMVEQGLVKEPVFSFWFNRNADEKEGGEIVFGGVDPDHYKGEHTYVPVTQKGYWQFDMGDVLIGGQTSGFCASGCAAIADSGTSLLAGPTTIITEVNHAIGATGVVSQECKAVVAQYGDTIMEMLLAKDQPQKICAQIGLCTFDGTRGVSMGIESVVNEHAQKASDGFHDAMCSTCEMAVVWM…
PtAP7	Potri.002G081400	Not clear	Cell membrane	Endoplasmic reticulum	Extracellular	Golgi apparatus	Nucleus	MEKKRKRIVSLVTMTLLFFIVMAANFRGCFSAASQTPIKGKSTTPANDRVGSSVFFRVTGNVYPTGHYSVILNIGNPPKAFDLDIDTGSDLTWVQCDAPCKGCTKPLDKLYKPKNNRVPCASSLCQAIQNNNCDIPTEQCDYEVEYADLGSSLGVLLSDYFPLRLNNGSLLQPRIAFGCGYDQKYLGPHSPPDTAGILGLGRGKASILSQLRTLGITQNVVGHCFSRVTGGFLFFGDHLLPPSGITWTPMLRSSSDTLYSSGPAELLFGGKPTGIKGLQLIFDSGSSYTYFNAQVYQSILNLVRKDLSGMPLKDAPEEKALAVCWKTAKPIKSILDIKSFFKPLTINFIKAKNVQLQLAPEDYLIITKDGNVCLGILNGGEQGLGNLNVIGDIFMQDRV…
PtAP8	Potri.002G092100	PM	Cell membrane	Secreted	Plasma membrane	Plasma membrane	Plasma membrane	MECDRVVVLVVVVVLLCCQFEASIGLTFSSKLIHRFSDEAKSISISRKGNASGDLWPKRYSFEYFQLLLGNDLKRQRMKLGSQKNQLLFPSQGSQALFFGNELDWLHYTWIDIGTPNVSFLVALDAGSDLLWVPCDCIQCAPLSASYYNISLDRDLSEYSPSLSSTSRHLSCDHQLCEWGSNCKNPKDPCPYIFNYDDFENTTSAGFLVEDKLHLASVGDHTARKMLQASVVLGCGRKQGGSFFDGAAPDGVMGLGPGDISVPSLLAKAGLIQNCFSLCFDENDSGRILFGDRGHASQQSTPFLPIQGTYVAYFVGVESYCVGNSCLKRSGFKALVDSGSSFTYLPSEVYNELVSEFDKQVNAKRISFQDGLWDYCYNASSQELHDIPAIQLKFPRNQN…
PtAP9	Potri.002G104600	Not clear	Cell membrane	Endoplasmic reticulum	Extracellular	Vacuole	Chloroplast	MHTQQQSYLVRCSFSSESIAMDFPHCAATFFLFALLFSTTKAVDPCATQSDTSDLSVIPIYSKCSPFVPPKQESWVNTVITMASKDPERLKYLSTLADQKTTAVPIAPGQQVLKIANYVVRVKLGTPGQQMFMVLDTSNDAAWVPCSGCTGCSSTTFLPNASTTLGSLDCSGAQCSQVRGFSCPATGSSACLFNQSYGGDSSLTATLVQDAITLANDVIPGFTFGCINAVSGGSIPPQGLLGLGRGPISLISQAGAMYSGVFSYCLPSFKSYYFSGSLKLGPVGQPKSIRTTPLLRNPHRPSLYYVNLTGVSVGRIKVPIPSEQLVFDPNTGAGTIIDSGTVITRFVQPVYFAIRDEFRKQVNGPISSLGAFDTCFAATNEAEAPAITLHFEGLNLVLP…
PtAP10	Potri.002G171700	ER	Cell membrane	Endoplasmic reticulum	Endoplasmic reticulum	Extracellular	Chloroplast	MEGKARNAPALLFFSFTCVFLSLSTTTLSTSPQFQTLTVNPLPNKPTLSWADTGPESEPETQTLTDSTSTEASTTTSLSVQLHHLDALSSDETPQDLFNSRLARDASRVKSLTSLAAAVGSTNRTRARGPGFSSSVTSGLAQGSGEYFTRLGVGTPARYVFMVLDTGSDVVWIQCAPCKKCYSQTDPVFNPTKSRSFANIPCGSPLCRRLDSPGCSTKKHICLYQVSYGDGSFTYGEFSTETLTFRGTRVGRVALGCGHDNEGLFIGAAGLLGLGRGRLSFPSQIGRRFSRKFSYCLVDRSASSKPSYMVFGDSAISRTARFTPLVSNPKLDTFYYVELLGVSVGGTRVPGITASLFKLDSTGNGGVIIDSGTSVTRLTRPAYVALRDAFRVGASNLKR…
PtAP11	Potri.002G228300	Vac	Vacuole	Vacuole	Extracellular	Extracellular	Vacuole	MGTQFTGIWIALLLSFPVVLSARDDGLMRIGLKKKKLDHLGRRVVPGSVNFIPKEEGGGASKPAATKKYYNIGETEADIVALKNYLDAQYYGEITIGTPPQTFTVIFDTGSSNLWVPSSKCYFSLACYFHSKYKSSASTTYVKNGTSAAIQYGTGSISGFFSQDSVEVGDLVVKNQGFIEATKEPGVTFLASKFDGILGLGFQEISVGNAVPVWYNMVNQGLVKEKVFSFWLNRNVEGEEGGEIVFGGVDPNHYKGEHTYVPVTHKGYWQFDMGDLLIGTETTGLCAGGCKAIADSGTSLLAGPTTVITQINNAIGASGIVSEECKTVVAQYGKIILEMLVAQAQPRKVCSQISFCTFDGTQGVSMNIESVVEENSDKSSDGLHDAMCTACEMMVVWME…
PtAP12	Potri.003G076300	Not clear	Cell membrane	Endoplasmic reticulum	Extracellular	Vacuole	Nucleus	MATSHSLLLCFILCFTHIFISTSQTLFLPLIHSLSKTQFTSTHHLLKSTSTRSTTRFHHHHHNKNSHNHRQVSLPLSPGSDYTLSFTINSQPISLYLDTGSDLVWFPCQPFECILCEGKAENASLASTPPPKLSKTATPVSCKSSACSAVHSNLPSSDLCAISNCPLESIEISDCRKHSCPQFYYAYGDGSLIARLYRDSIRLPLSNQTNLIFNNFTFGCAHTTLAEPIGVAGFGRGVLSLPAQLATLSPQLGNQFSYCLVSHSFDSDRVRRPSPLILGRYDHDEKERRVNGVKKPSFVYTSMLDNPRHPYFYCVGLEGISIGRKKIPAPDFLRKVDRKGSGGVVVDSGTTFTMLPASLYDFVVAEFENRVGRVNERASVIEENTGLSPCYYFDNNVVN…
PtAP13	Potri.003G087900	Ext	Cell membrane	Secreted	Extracellular	Extracellular	Extracellular	MATFQSVLSFASAIALCVASFGCIYAHNAGFTTELVHRDSPKSPLYNSQQTHLQRWNKAMRRSVSRVHHFQRTAATVSPKEVESEIIANGGEYLMSLSLGTPPFQILAIADTGSDLIWTQCTPCDKCYKQIAPLFDPKSSKTYRDLSCDTRQCQNLGESSSCSSEQLCQYSYYYGDRSFTNGNLAVDTVTLPSTNGVPVYFPKTVIGCGRRNNGTFDKKDSGIIGLGGGPMSLISQMGSSIGGKFSYCLVPFSSESAGNSSKLHFGRNAVVSGSGVQSTPLISKNPDTFYYLTLEAMSVGDKKIEFGGSSFGGSEGNIIIDSGTSLTLFPVNFFTEFATAVENAVINGERTQDASGLLSHCYRPTPDLKVPVITAHFNGADVVLQTLNTFILISDDVLC…
PtAP14	Potri.003G105300	Ext	Cell membrane	Secreted	Extracellular	Golgi apparatus	Extracellular	MATTSFGFVTIVICFISLSPFPLLGAAASPDPGFSLNLIHRDSPLSPLYNPNHTDFDRLRNAFSRSISRVNVFKTKAVDINSFQNDLVPNGGEYFMKMSIGTPLVEVIVIADTGSDLTWVQCLPCDPCYRQKSPLFDPSRSSSYRHMLCGSRFCNALDVSEQACTMDTNICEYHYSYGDKSYTNGNLATEKFTIGSTSSRPVHLSPIVFGCGTGNGGTFDELGSGIVGLGGGALSLVSQLSSIIKGKFSYCLVPLSEQSNVTSKIKFGTDSVISGPQVVSTPLVSKQPDTYYYVTLEAISVGNKRLPYTNGLLNGNVEKGNVIIDSGTTLTFLDSEFFTELERVLEETVKAERVSDPRGLFSVCFRSAGDIDLPVIAVHFTDADVKLQPLNTFVKADED…
PtAP15	Potri.003G185100	Ext	Cell membrane	Secreted	Extracellular	Vacuole	Chloroplast	MVQEKPAFPSKLLHLSLLVFLLTILDNGVQCFRGKKVLSMHKFQWKQESDSSSCLSQKSRWENGAVILEMKHKDSCSGKILDWNKKLQKRLIMDNFQLRSLQSRIKNIILSGNIDDSVDTQIPLTSGIRLQSLNYIVTVELGGRKMTVIVDTGSDLSWVQCQPCNRCYNQQDPVFNPSKSPSYRTVLCNSLTCRSLQLATGNSGVCGSNPPTCNYVVNYGDGSYTSGEVGMEHLNLGNTTVNNFIFGCGRKNQGLFGGASGLVGLGRTDLSLISQISPMFGGVFSYCLPTTEAEASGSLVMGGNSSVYKNTTPISYTRMIHNPLLPFYFLNLTGITVGGVEVQAPSFGKDRMIIDSGTVISRLPPSIYQALKAEFVKQFSGYPSAPSFMILDSCFNLSG…
PtAP16	Potri.003G195500	Not clear	Cell membrane	Endoplasmic reticulum	Extracellular	Vacuole	Chloroplast	MTSQSLNTQSSFSFATMKAYLFSLAFLFCSLAQGLSTKGLGTTVKVFHVYSSQSPFRPSKPISWEESVLQMMAKDQARLQFLSSLVAKKSVVPIASGRGVIQSPSYIVKAKVGTPPQTLLMALDNSYDAAWIPCKGCVGCSSTVFNTVKSTTFKTLGCGAPQCKQVPNPICGGSTCTWNTTYGSSTILSNLTRDTIALSMDPVPYYAFGCIQKATGSSVPPQGLLGFGRGPLSFLSQTQNLYKSTFSYCLPSFRTLNFSGSLRLGPVGQPPRIKTTPLLKNPRRSSLYYVKLNGIRVGRKIVDIPRSALAFNPTTGAGTIFDSGTVFTRLVAPAYIAVRNEFRKRVGNATVSSLGGFDTCYSVPIVPPTITFMFSGMNVTMPPENLLIHSTAGVTSCLA…
PtAP17	Potri.004G007600	Vac	Vacuole	Vacuole	Extracellular	Extracellular	Vacuole	MGVNLKAIVGFVFLSFLLFAVVSSASNDGLLRIGLKKVKLDKNNRIAARLDSKETLRASIRKYNLCGNLGESEDTDIVALKNYLDSQYYGEIGVGSPPQKFTVIFDTGSSNLWVPSSKCYLSVACYFHSKYDSGKSSTYKKNGKSAEIRYGSGSISGFFSNDAVEVGGLVVKDQEFIEATKEPNITFLVAKFDGILGLGFKEISVGDAVPVWDNMIKHGLIKEPVFSFWLNRNAEDEEGGEIVFGGMDPNHYKGKHTFVPVTRKGYWQFNMGDVHIGDKPTGYCASGCAAIADSGTSLLAGPTTIITMINQAIGASGVVSQQCKAVVSQYGEAIMDLLLSQAQPKRICSQIGLCTFDGTRGISIGIQSVVDEGNDKSSGVLGDAMCPACEMAVVWMRSQ…
PtAP18	Potri.004G085000	Not clear	Cell membrane	Secreted	Endoplasmic reticulum	Vacuole	Chloroplast	MASPPLFKETMLPLLLLFTSLFLSTQETELKNDSLSFSFPLTSLPRSPQTSPSFYSSFISQSKKTPALKSAASPYNYRSRFKYSMILLVSLPIGTPPQSQQMILDTGSQLSWIQCHKKVPRKPPPSTVFDPSLSSSFSVLPCNHPLCKPRIPDFTLPTSCDLNRLCHYSYFYADGTLAEGNLVREKITFSTSQSTPPLILGCAEDASDDKGILGMNLGRLSFASQAKITKFSYCVPTRQVRPGFTPTGSFYLGENPNSAGFQYISLLTFSQSQRMPNLDPLAHTVALQGIRIGNKKLNIPVSAFRADPSGAGQSMIDSGSEFTYLVDVAYNKVREEVVRLAGPRLKKGYVYSGVSDMCFDGNAMEIGRLIGNMVFEFDKGVEIVIEKGRVLADVGGGVH…
PtAP19	Potri.005G002800	Vac	Vacuole	Vacuole	Extracellular	Plasma membrane	Vacuole	MLNTWEKLVLARPHKTSVIFDTGSSNLWVPSSKCYFSIACYFHSKYKSSLSSTYIKNGNSCEIHYGSGSISGFLSQDNVQVGGLVVKDQVFIEVTKEGSLSFVLGKFDGILGLGFQEISVGNVVPVWYNMVQQDLVDDEVFSFWLNRNPEAKEGGELVFGGVDPKHFKGKHTYVPVTKKGYWQINMGDFLIGNHSTGLCEEGCAAIVDSGTSLLAGPTPIITEINHAIGAEGVVSAECKEVVSQYGDLIWELLISGVKPNKVCAQLGLCIFNGDEYVSTGIESVVEKENKEGSSAGDDLLCIACEMLVIWVQNQLREKETKEAAINYLDKLCESLPSPMGESVIDCNSISTMPNISFTIGDKPFSLTPEQYVLKTGEGIAQVCISGFMALDVPPPRGPL…
PtAP20	Potri.005G063000	ER	Cell membrane	Endoplasmic reticulum	Endoplasmic reticulum	Vacuole	Chloroplast	MKNMSASRALLLLVVAMLLHLVTCTTTTTTTTSTATTHHNTITKAKTKTSSYPDFQLLNVKQAITETKIRPLKPSLYQELSMNIPNDSGSEGKQKLKLVHRDKVSFNNKFHNHSHVFHARMQRDVKRVVSLIRRVSSGSTASYGVEDFGSEVVSGMDQGSGEYFVRIGVGSPPRSQYMVIDSGSDIVWVQCKPCTQCYHQTDPLFDPADSASFMGVSCSSAVCDQVDNAGCNSGRCRYEVSYGDGSSTKGTLALETLTLGRTVVQNVAIGCGHMNQGMFVGAAGLLGLGGGSMSFVGQLSRERGNAFSYCLVSRVTNSNGFLEFGSEAMPVGAAWIPLIRNPHSPSYYYIGLSGLGVGDMKVPISEDIFELTELGNGGVVMDTGTAVTRFPTVAYEAFR…
PtAP21	Potri.005G069600	Ext	Cell membrane	Secreted	Extracellular	Vacuole	Chloroplast	MGKEKDGFCVVGVLVLFLFLGSSVTSDDSPKRWRKAMISGETMASSMLINRVPSSIVLPLHGNVYPNGYYNVTLNIGQPSKPYFLDVDTGSDLTWLQCDAPCVQCTEAPHPYYRPRNNLVPCMDPICQSLHSNGDHRCENPGQCDYEVEYADGGSSFGVLVRDTFNLNFTSEKRHSPLLALGLCGYDQFPGGSHHPIDGVLGLGKGKSSIVSQLSSLGLVRNVIGHCLSGHGGGFLFFGDDLYDSSRVAWTPMSPDAKHYSPGLAELTFDGKTTGFKNLLTTFDSGASYTYLNSQAYQGLISLLKKELSGKPLREALDDQTLPLCWKGRKPFKSIRDVKKYFKTFALSFTNERKSKTELEFPPEAYLIISSKGNACLGILNGTEVGLNDLNVIGDISMQ…
PtAP22	Potri.005G079900	PM,Vac	Cell membrane	Vacuole	Plasma membrane	Vacuole	Chloroplast	MDAPFLLLILVMSSFLVQNTVELATFSSRLIHRFSKEYKEVSVSRGGDVNGTWWPEKKSKEYYQILVSSDLNRQKLKLGPHYQLLFPSQGSKTMSLGNDFGWLHYTWIDIGTPHVSFMVALDSGSDLFWVPCDCVQCAPLSASHYSSLDRDLSEYSPSQSSTSKQLSCSHRLCDMGPNCKNPKQSCPYSINYYTESTSSSGLLVEDIIHLASGGDDTLNTSVKAPVIIGCGMKQSGGYLDGVAPDGLLGLGLQEISVPSFLAKAGLIQNSFSMCFNEDDSGRIFFGDQGPATQQSAPFLKLNGNYTTYIVGVEVCCVGTSCLKQSSFSALVDSGTSFTFLPDDVFEMIAEEFDTQVNASRSSFEGYSWKYCYKTSSQDLPKIPSLRLIFPQNNSFMVQN…
PtAP23	Potri.005G108700	PM	Cell membrane	Secreted	Plasma membrane	Golgi apparatus	Chloroplast	MATLFSYAHSFHVRHHKFPFLFLLFLFVLIERCSGFGTFGFDIHHRFSDPVKGMFGVDGLLPVKDSVPYFQVMAQRDRVIHGRRLATSTGGDNKNNKTLLTFYYGNETYRIDGLGLRNSCVSLYSNGLFGYILHYANVSVGTPSVSFLVALDTGSNLLWLPCDCSSCVHSLRSPSGTVDLNIYSPNTSSTSEKVPCNSTLCSQTQRDRCPSDQSNCPYQVVYLSNGTSTTGYIVQDLLHLISDDSQSKAVDAKITFGCGKVQTGSFLTGGAPNGLFGLGMSNISVPSTLAHNGYTSGSFSMCFSPNGIGRISFGDKGSTGQGETSFNQGQPRSSLYNISITQTSIGGQASDLVYSAIFDSGTSFTYLNDPAYTLIAESFNKLVKETRRSSTQVPFDYCY…
PtAP24	Potri.005G144600	PM,Ext	Cell membrane	Secreted	Extracellular	Plasma membrane	Chloroplast	MARLIQLTILFIQFFYYYYITTTTHGVSSNGTTFLLDSSRSAMILPLFLSPPNPCTKFSSTRRLLQRSNANALPNAHMRLHDDLLINGYYTTRLWIGTPPQRFALIVDTGSSVTYVPCSSCEQCGRHQDPKFQPDLSSTYQSVKCNIDCNCDDEKQQCVYERQYAEMSTSSGVLGEDIISFGNLSALAPQRAVFGCENMETGDLYSQHADGIMGMGRGDLSIVDHLVDKGVINDSFSLCYGGMGIGGGAMVLGGISPPSNMVFSQSDPVRSPYYNIDLKEIHVAGKPLPLNPTVFDGKHGTILDSGTTYAYLPEAAFVSFKDAIMKELHSLKPIRGPDPNYNDICFSGAGSDISQLSSSFPAVEMVFGNGQKLLLSPENYLFRHSKVHGAYCLGIFQNG…
PtAP25	Potri.005G179900	Ext	Cell membrane	Secreted	Extracellular	Golgi apparatus	Chloroplast	MEKKSKRSVSLMMMMFLFFIVISADLQGCFSAASQTPIKGESSTPANDRVGSSVFFRVTGNVYPTGYYSVILNIGNPPKAFDFDIDTGSDLTWVQCDAPCKGCTKPRDKLYKPKNNLVPCSNSLCQAVSTGENYHCDAPDDQCDYEIEYADLGSSIGVLLSDSFPLRLSNGTLLQPKMAFGCGYDQKHLGPHPPPDTAGILGLGRGKVSILSQLRTLGITQNVVGHCFSRARGGFLFFGDHPFPSSRITWTPMLRSSSDTLYSSGPAELLFGGKPTGIKGLQLIFDSGSSYTYFNAQVYQSILNLVRKDLAGKPLKDAPEKELAVCWKTAKPIKSILDIESYFKPLTISFMNAKNVQLQLAPEDYLIITKDGNVCLGILNGSEQQLGNFNVIGDIFMQD…
PtAP26	Potri.005G204600	Ext	Cell membrane	Secreted	Extracellular	Vacuole	Nucleus	MKEEAERKKPDKKKKTRSFIVLLLFLLFSGAFEAIAGIHDHGKNVKSNISTLAGIELPDHMSFNAVSSSTTNTGCNLDTSKKVKQSQTIVSKEDFDLLEDDDDDDEGGEEEKEAKQTVKLHLKHRSKDRKSEGKESFVESTNRDLARIQTLHTRIIEKKNQNDISRLKKDKERPEKQIKTVVATAASPESYGTGLSGQLMATLESGVTLGSGEYFMDVFIGTPPKHYSLILDTGSDLNWIQCVPCHDCFEQNGPYYDPKESSSFRNIGCHDPRCHLVSSPDPPLPCKAENQTCPYFYWYGDSSNTTGDFATETFTVNLTSPTGKSEFKRVENVMFGCGHWNRGLFHGASGLLGLGRGPLSFSSQLQSLYGHSFSYCLVDRNSDTNVSSKLIFGEDKDLL…
PtAP27	Potri.006G087600	PM,ER	Cell membrane	Endoplasmic reticulum	Endoplasmic reticulum	Vacuole	Plasma membrane	MESQHCLSSSPKMLILPLKTQVIPSGSVPRSPNKPPFHHNVSLIVSLTVGTPPQNVSMVIDTGSELSWLHCNKTLSYPTTFDPTRSTSYQTIPCSSPTCTNRTQDFPIPASCDSNNLCHATLSYADASSSDGNLASDVFHIGSSDISGLVFGCMDSVFSSNSDEDSKSTGLMGMNRGSLSFVSQLGFPKFSYCISGTDFSGLLLLGESNLTWSVPLNYTPLIQISTPLPYFDRVAYTVQLEGIKVLDKLLPIPKSTFEPDHTGAGQTMVDSGTQFTFLLGPVYNALRSAFLNQTSSVLRVLEDPDFVFQGAMDLCYLVPLSQRVLPLLPTVTLVFRGAEMTVSGDRVLYRVPGELRGNDSVHCLSFGNSDLLGVEAYVIGHHHQQNVWMEFDLEKSRIG…
PtAP28	Potri.006G118800	PM,Ext	Cell membrane	Secreted	Extracellular	Plasma membrane	Nucleus	MRGLWPPFVVIILVSFMFVSAVYCASLLHLERAFPLNNHGLELHQLRARDRLRHARLLQGFVGGVVDFSVQGSSDPYLVGLYFTKVKLGSPPREFNVQIDTGSDVLWVCCNSCNNCPRTSGLGIQLNFFDSSSSSTAGQVRCSDPICTSAVQTTATQCSSQTDQCSYTFQYGDGSGTSGYYVSDTLYFDAILGQSLIDNSSALIVFGCSAYQSGDLTKTDKAVDGIFGFGQGELSVISQLSTRGITPRVFSHCLKGDGSGGGILVLGEILEPGIVYSPLVPSQPHYNLNLLSIAVNGQLLPIDPAAFATSNSQGTIVDSGTTLAYLVAEAYDPFVSAVNAIVSPSVTPITSKGNQCYLVSTSVSQMFPLASFNFAGGASMVLKPEDYLIPFGSSEGGSA…
PtAP29	Potri.006G179500	Ext	Cell membrane	Secreted	Extracellular	Extracellular	Mitochondria	MDTVFVLVSSLPLIFSTHFALTIANNLEFSSIQPTRLVTKLIHRDSIVSPYYRSNDTVADRTERTMKASLARLSYLYAKIERDFDINDLWLNLHPSASEPLFLVNFSMGQPPVPQLAIMDTGSSLLWIQCAPCKSCSQQIIGPMFDPSISSTYDSLSCKNIICRYAPSGECDSSSQCVYNQTYVEGLPSVGVIATEQLIFGSSDEGRNAVNNVLFGCSHRNGNYKDRRFTGVFGLGSGITSVVNQMGSKFSYCIGNIADPDYSYNQLVLSEGVNMEGYSTPLDVVDGHYQVILEGISVGETRLVIDPSAFKRTEKQRRVIIDSGTAPTWLAENEYRALEREVRNLLDRFLTPFMRESFLCYKGKVGQDLVGFPAVTFHFAEGADLVVDTEMRQASVYGK…
PtAP30	Potri.006G204700	Ext	Cell membrane	Secreted	Extracellular	Vacuole	Nucleus	MASSRFLLLLSFLILISSSSSTPTPTRTPTSTITIPLSAPSSTKLIVSSKNPWGALNHLASLSLSRAHHIKSPKTKFSLLKTPLFPRSYGGYSISLNFGTPPQTTKFVMDTGSSLVWFPCTSRYLCSRCDFPNIEVTGIPTFIPKQSSSSNLIGCKNHKCSWLFGPKVQSKCQECDPTTQNCTQSCPPYVIQYGLGSTAGLLLSETLDFPHKKTIPGFLVGCSLFSIRQPEGIAGFGRSPESLPSQLGLKKFSYCLVSHAFDDTPASSDLVLDTGSGSDDTKTPGLSYTPFQKNPTAAFRDYYYVLLRNIVIGDTHVKVPYKFLVPGSDGNGGTIVDSGTTFTFMEKPVYELVAKEFEKQVAHYTVATEVQNQTGLRPCFNISGEKSVSVPEFIFHFKG…
PtAP31	Potri.006G232400	Ext	Cell membrane	Secreted	Extracellular	Golgi apparatus	Chloroplast	MANLISSIKFTGFIYVFLLFLCPLCSLKKGYAVEANEHIKKYVHTLEVNSLLASDSCDQSSKVIDKASSLQVLHKYGPCMQVLNDRSHVEFLLQDQLRVDSIQARLSKISGHGIFEEMVTKLPAQSGIAIGTGNYVVTVGLGTPKEDFTLVFDTGSGITWTQCQPCLGSCYPQKEQKFDPTKSTSYNNVSCSSASCNLLPTSERGCSASNSTCLYQIIYGDQSYSQGFFATETLTISSSDVFTNFLFGCGQSNNGLFGQAAGLLGLSSSSVSLPSQTAEKYQKQFSYCLPSTPSSTGYLNFGGKVSQTAGFTPISPAFSSFYGIDIVGISVAGSQLPIDPSIFTTSGAIIDSGTVITRLPPTAYKALKEAFDEKMSNYPKTNGDELLDTCYDFSNYTTV…
PtAP32	Potri.006G232500	Not clear	Cell membrane	Endoplasmic reticulum	Extracellular	Golgi apparatus	Chloroplast	MANLISSIKFTGFIYVFLLFLCPLCSLKKGYAVEANEHIKKYVHTLEVNSLLASDSCDQSSKVIDKASSLQVLHKYGPCMQVLNDRSHVEFLLQDQLRVDSIQARLSKNSGHGIFEEMVTKLPAPSGIAIGTGNYVVTVGLGTPKEDFTLVFDTGSGITWTQSSCNLLPTSERGCSASNSTCLYQVIYGDQSSSKGFFATETLTISSSAVFSNFLFGCGQSNNGLFGKAAGLLGLSSSSVSLPSQTAEKYQKQFSYCLPSSPSSTGYLNFGGKVSQTAGFTPISPAFSSFYGIDIVGISVGGSQLPIDPSIFTKSGAIIDSGTVITRLPPTAYKALKEAFDEKMSNYPKTNGDELLDTCYDFSNYTTVSFPKVSVSFKGGVEVDINASGILYLVNGLKM…
PtAP33	Potri.006G232600	ER	Cell membrane	Endoplasmic reticulum	Endoplasmic reticulum	Extracellular	Chloroplast	MVTPISSISLTFFVNAFLLLCYLNKGHAVGEDEITKGYLHIIKVKSLLPSTACNQTFKVSNSLSLEVVHRSGPCIQVLNQEKAANAPSNMEILLQDRHRVDSIHARLSSHGVFQEKQATLPVQSGASIGSGDYAVTVGLGTPKKEFTLIFDTGSDLTWTQCEPCAKTCYKQKEPRLDPTKSTSYKNISCSSAFCKLLDTEGGESCSSPTCLYQVQYGDGSYSIGFFATETLTLSSSNVFKNFLFGCGQQNSGLFRGAAGLLGLGRTKLSLPSQTAQKYKKLFSYCLPASSSSKGYLSFGGQVSKTVKFTPLSEDFKSTPFYGLDITELSVGGNKLSIDASIFSTSGTVIDSGTVITRLPSTAYSALSSAFQKLMTDYPSTDGYSIFDTCYDFSKNETIK…
PtAP34	Potri.007G063800	PM	Cell membrane	Endoplasmic reticulum	Plasma membrane	Golgi apparatus	Plasma membrane	MRSSSKLTFFFLLITIWVFSKTCKGRVFTFKMHHRFSDSFKNWSGLTRNWPEKGSFEYYAALAHRDQMLRGRRLSDADASLAFSDGNSTFRISSLGFLHYTTVELGTPGVKFMVALDTGSDLFWVPCDCSRCAPTHGASYASDFELSIYNPRESSTSKKVTCNNDMCAQRNRCLGTFSSCPYIVSYVSAQTSTSGILVKDVLHLTTEDGGREFVEAYVTFGCGQVQSGSFLDIAAPNGLFGLGMEKISVPSVLSREGLIADSFSMCFGHDGIGRISFGDKGSPDQEETPFNVNPAHPTYNVTVTQARVGTMLIDVEFTALFDSGTSFTYMVDPAYSRVSEKFHSLARDKRRPPDPRIPFEYCYDMSPDANASLVPSMSLTMKGGRHFTVYDPIIVISTQ…
PtAP35	Potri.007G099200	PM	Cell membrane	Endoplasmic reticulum	Extracellular	Plasma membrane	Plasma membrane	MGNEKVGFWVVGVLVLVLILGSSAASDDRQQRWRKAMMSGETMGSSMLMNRVPSSIVLPLHGNVYPTGFYNVTLNIGQPSKPYFLDVDTGSDLTWLQCDAPCVHCTEAPHPYYKPSNNLVACKDPICQSLHTGGDQRCENPGQCDYEVEYADGGSSLGVLVKDAFNLNFTSEKRQSPLLALGCGYDQLPGGTYHPIDGVLGLGRGKPSIVSQLSGLGLVRNVIGHCLSGRGGGFLFFGDDLYDSSRVAWTPMSPNAKHYSPGFAELTFDGKTTGFINLIVAFDSGASYTYLNSQAYQGLISLIKRELSTKPLREALDDQTLPICWKGRKPFKSVRDVKKYFKTFALSFANDGKSKTQLEFPPEAYLIVSSKGNACLGVLNGTEVGLNDLNVIGDISMQD…
PtAP36	Potri.007G099300	PM	Cell membrane	Endoplasmic reticulum	Extracellular	Golgi apparatus	Plasma membrane	MGKEKVGLWVVGVLVLVLILGLSAASDDRQQRWRKAMMSGETMGSSMLMNRVPSSIVLPLHGNVYPTGFYNVTLNIGQPSKPYFLDVDTGSDLTWLQCDVPRAQCTEAPHPYYKPSNNLVACKDPICQSLHTGGDQRCENPGQCDYEVEYADGGSSLGVLVKDAFNLNFTSEKRQSPLLALGLCGYDQLPGGTYHPIDGVLGLGRGKPSIVSQLSGLGLVRNVIGHCLSGRGGGFLFFGDDLYDSSRVAWTPMSPNAKHYSPGFAELTFDGKTTGFKNLIVAFDSGASYTYLNSQVYQGLISLIKRELSTKPLREALDDQTLPICWKGRKPFKSVRDVKKYFKTFALSFANDGKSKTQLEFPPEAYLIVSSKGNACLGVLNGTEVGLNDLNVIGDISMQ…
PtAP37	Potri.007G106300	ER,Chl	Cell membrane	Endoplasmic reticulum	Endoplasmic reticulum	Chloroplast	Chloroplast	MLLQLAISTTTTKTSTNTSTATTHHDNISKAKTKTTLYPDFQLLNVKQALTETKTRPIKPSQYQELFKTNPNDSESGGKQKLKLVHRDKVSFSNKLHNHSHVFHARMHRDVKRVASLIHRLSSGSAAKYEVEDFGSDVVSGMNQGSGEYFVRIGLGSPPRSQYMVIDSGSDIVWVQCKPCTQCYHQTDPLFDPADSASFMGVSCSSAVCDRVENAGCNSGRCRYEVSYGDGSYTKGTLALETLTFGRTVVRNVAIGCGHSNRGMFVGAAGLLGLGGGSMSFMGQLSGQTGNAFSYCLVSRGTNTNGFLEFGSEAMPVGAAWIPLVRNPRAPSFYYIRLLGLGVGDTRVPVSEDVFQLNELGSGGVVMDTGTAVTRFPTVAYEAFRNAFIEQTQNLPRAS…
PtAP38	Potri.008G058000	ER	Cell membrane	Endoplasmic reticulum	Endoplasmic reticulum	Golgi apparatus	Mitochondria	MIFVSIPKKKVGMQERCERRTDVCLTKFSIISKRKQSPNQGKQYISKQNIMAFLQLLVQLFISFILLQSKHCLSSNQPPIVLALRTQKHRTPISTPRLFSTTSKTTDKLLFHHNVTLTVSLTAGTPLQNITMVLDTGSELSWLHCKKEPNFNSIFNPLASKTYTKIPCSSPTCETRTRDLPLPVSCDPAKLCHFIISYADASSVEGNLAFETFRVGSVTGPATVFGCMDSGFSSNSEEDAKTTGLMGMNRGSLSFVNQMGFRKFSYCISDRDSSGVLLLGEASFSWLKPLNYTPLVEMSTPLPYFDRVAYSVQLEGIRVSDKVLSLPKSVFVPDHTGAGQTMVDSGTQFTFLLGPVYSALKQEFLLQTKGVLRVLNEPRYVFQGAMDLCYLIEPTRAAL…
PtAP39	Potri.008G115900	Not clear	Cell membrane	Endoplasmic reticulum	Extracellular	Golgi apparatus	Nucleus	MVRSFKSKQRVCFPLSHGHNTHTELHSTMVSLSLLFHLLLLAFVDLSTSTTEYLKLPLLHKTPFPTPLQSLSSDLQRLSLLHHSHHRHQNHRRTSSKSPLMSGASSGSGQYFVSIRLGSPPQTLLLVADTGSDLTWVRCSACKTNCSIHPPGSTFLARHSTTFSPTHCFSSLCQLVPQPNPNPCNHTRLHSTCRYEYVYSDGSKTSGFFSKETTTLNTSSGREMKLKSIAFGCGFHASGPSLIGSSFNGASGVMGLGRGPISFASQLGRRFGRSFSYCLLDYTLSPPPTSYLMIGDVVSTKKDNKSMMSFTPLLINPEAPTFYYISIKGVFVDGVKLHIDPSVWSLDELGNGGTVIDSGTTLTFLTEPAYREILSAFKREVKLPSPTPGGASTRSGFDL…
PtAP40	Potri.009G001700	Ext	Cell membrane	Secreted	Extracellular	Extracellular	Nucleus	MGAAPFPAGILIAAVVFHATVVLSSFPATFHLERGITANYKLKLSKLKERDRVRHGRMLQSSGVGVVDFPVQGTFDPFLVGLYYTRLQLGTPPRDFYVQIDTGSDVLWVSCGSCNGCPVNSGLHIPLNFFDPGSSPTASLISCSDQRCSLGLQSSDSVCSAQNNLCGYNFQYGDGSGTSGYYVSDLLHFDTVLGGSVMNNSSAPIVFGCSALQTGDLTKSDRAVDGIFGFGQQDMSVVSQLASQGISPRAFSHCLKGDDSGGGILVLGEIVEPNIVYTPLVPSQPHYNLNMQSISVNGQTLAIDPSVFGTSSSQGTIIDSGTTLAYLAEAAYDPFISAITSIVSPSVRPYLSKGNHCYLISSSINDIFPQVSLNFAGGASMILIPQDYLIQQSSIGGAA…
PtAP41	Potri.009G162400	Ext	Cell membrane	Secreted	Extracellular	Vacuole	Nucleus	MVSVSSSLLYCLSLLSLFPFISSSITIPLQHPQTNQIPFQDQYQKLNHLVTTSLARARHLKNPQTTPATTTTAPLFSHSYGGYSVSLSFGTPPQTLSFIMDTGSDIVWFPCTSHYLCKHCSFSSSSPSSRIQPFIPKESSSSKLLGCKNPKCSWIHHSNINCDQDCSIKSCLNQTCPPYMIFYGSGTTGGVALSETLHLHSLSKPNFLVGCSVFSSHQPAGIAGFGRGLSSLPSQLGLGKFSYCLLSHRFDDDTKKSSSLVLDMEQLDSDKKTNALVYTPFVKNPKVDNKSSFSVYYYLGLRRITVGGHHVKVPYKYLSPGEDGNGGVIIDSGTTFTFMAREAFEPLSDEFIRQIKDYRRVKEIEDAIGLRPCFNVSDAKTVSFPELRLYFKGGADVAL…
PtAP42	Potri.010G003400	Vac	Cell membrane. Vacuole	Vacuole	Extracellular	Extracellular	Vacuole	MESIRFLLISICMGAWLGGSLSSDGLARVGLKKRNLDLNSIHAARITRPQATSFARVTSNAEIVYLKNYLDTQYYGEIGIGSPPQIFTVVFDTGSSNLWVPSSKCLLSITCYFHSKFIARLSRTYTKIGIPCKIQYGSGSVSGFLSQDHVKVGDDIIINQEFAEVTREGFLALLGVQFDGILGLAFQDIAVAKATPVWYNMAEQGHVSQKVFSLWLNRNPSSELGGEVVFGGLDWRHFKGDHTYVPVTGRGYWQIQVGDIFIANNSTGLCAGGCSAIVDSGTSFLSGPTRIVAQINHAIGARGIVSLECKEVVSKYWNSIWDSMISGLRPEIICVDVGLCLYNNNTVIETVVDGEATDRLSVDEGGALCTFCEMIVFWIQVQLKEKKAKEKIFHYVDEL…
PtAP43	Potri.010G128200	ER	Cell membrane	Endoplasmic reticulum	Endoplasmic reticulum	Vacuole	Chloroplast	MGLLFYVFFSLFFASPPVSCSRILTPHPSETTVLDVAASIQRTKNIFSSGPKMSPFNQQEKETTSSELTVELLSRTSIQKTTHTGYKSLTLSRLQRDSARVKSLVTRLDLAINSISSSDLKPLETDSEFKPEDLQSPIISGTSQGSGEYFSRVGIGKPPSQAYLILDTGSDVNWVQCAPCADCYQQADPIFEPASSASFSTLSCNTRQCRSLDVSECRNDTCLYEVSYGDGSYTVGDFVTETITLGSAPVDNVAIGCGHNNEGLFVGAAGLLGLGGGSLSFPSQINATSFSYCLVDRDSESASTLEFNSTLPPNAVSAPLLRNHHLDTFYYVGLTGLSVGGELVSIPESAFQIDESGNGGVIVDSGTAITRLQTDVYNSLRDAFVKRTRDLPSTNGIAL…
PtAP44	Potri.010G201400	ER	Cell membrane	Endoplasmic reticulum	Endoplasmic reticulum	Golgi apparatus	Nucleus	MVYLRLLVQLFISFIFLRSKQCFSSNQSPIILPLRIQNNHHISTRRLFSNSSSKTTGKLLFHHNVTLTASLTIGTPPQNITMVLDTGSELSWLRCKKEPNFTSIFNPLASKTYTKIPCSSQTCKTRTSDLTLPVTCDPAKLCHFIISYADASSVEGHLAFETFRFGSLTRPATVFGCMDSGSSSNTEEDAKTTGLMGMNRGSLSFVNQMGFRKFSYCISGLDSTGFLLLGEARYSWLKPLNYTPLVQISTPLPYFDRVAYSVQLEGIKVNNKVLPLPKSVFVPDHTGAGQTMVDSGTQFTFLLGPVYSALRKEFLLQTAGVLRVLNEPQYVFQGAMDLCYLIDSTSSTLPNLPVVKLMFRGAEMSVSGQRLLYRVPGEVRGKDSVWCFTFGNSDELGIS…
PtAP45	Potri.011G007600	Vac	Vacuole	Vacuole	Extracellular	Extracellular	Vacuole	MGVNLKAIGGFVLLSFLLFAVVLSESNDGLLRIGLKKVKFDKNNRIAARLDSQEALRASIRKYNLLGNLGESEDTDIVALKNYFDAQYYGEIGVGTPPQKFTVIFDTGSSNLWVPSSKCYLSVACYFHSKYNSGKSSSYKKNGKSAEIQYGSGSISGFFSIDAVEVGNLVVKDQEFIEATKEPSITFLVGKFDGILGLGFKEIAVGGAVPVWDNMIKQGLIKEPVFSFWLNRNADDEEGGEIVFGGMDPNHYKGKHTYVPVTQKGYWQFDMGDVIVGDKSTGYCAGGCAAIADSGTSLLAGPTAIITMINHAIGASGVVSQQCKAVVSQYGEVIMDLLLSEVQPKKICSQIGLCTFDGTRGISMGIQSVVDEGNDKSSGVLGDAMCSACEMAVFWMRSQ…
PtAP46	Potri.012G118000	Ext	Cell membrane	Secreted	Extracellular	Vacuole	Nucleus	MAIMLNNITTFLFFLLVNSLLFYSIQSLARPRNPNSLILGLTPASRASLPTHPKASTSSRKKLTDVLDMMEPLREVRDGYLISLSIGTPPQVIQVYMDTGSDLTWAPCGNISFDCIECDNYRNNRMMASFSPSHSSSSHRDSCTSPFCIDVHSSDNPLDPCTMAGCSLSTLVKATCSWPCPPFAYTYGAGGVVAGTLTRDTLRVHGRNLGVTQEIPRFCFGCVASSYREPIGIAGFGRGALSLPSQLGFLRKGFSHCFLAFKYANNPNISSPLIIGDIALTSKDDMQFTPMLKSPMYPNYYYVGLEAITVGNVSATEVPSSLREFDSLGNGGMLVDSGTTYTHLPEPFYSQVLSVLQSIINYPRATDMEMRTGFDLCYKVPCQNNSILTGDLLPSITFH…
PtAP47	Potri.013G002200	Vac	Vacuole	Vacuole	Extracellular	Extracellular	Vacuole	MSALDFYTLFRLNSILHPRMGNKILLKAFCLWALTCFLLPASSNGLVRIGLKKRHLDLQTIKDARIARQEGKAGVGASSRVHDLGSSDGDIIPLKNYLDAQYLGEIGIGSPPQNFTVVFDTGSSNLWVPSSKCYFSIACYFHSKYKSSRSSTYTKNGNFCEIHYGSGSVSGFFSQDNVQVGDLVVKDQVFVEATKEGSLSFILGKFDGILGLGFQEISVGNVVPLWYNMIQQDLVDDEVFSFWLNRNPEAKEGGELVFGGVDPKHFKGKHTYVPVTQKGYWQINMGDFLIGKHSTGLCEGGCAAIVDSGTSLLAGPTPIITEINHAIGAEGLVSAECKEVVSHYGDLIWELIISGVQPSKVCTQLGLCIFNEAKSARTGIESVVEKENKEKSSAGNDLP…
PtAP48	Potri.014G020200	PM,Ext	Cell membrane	Secreted	Extracellular	Plasma membrane	Chloroplast	MAYSSSSSSSIMISYSLILLNLYAIVSSTSDFNNRHHPTILPLLLSTPNISAHRMPFDGHYSRRHLQNSELPNARMRLFDDLLSNGYYTTRLFIGTPPQEFALIVDTGSTVTYVPCSSCEQCGKHQDPRFQPDLSSTYRPVKCNPSCNCDDEGKQCTYERRYAEMSSSSGVIAEDVVSFGNESELKPQRAVFGCENVETGDLYSQRADGIMGLGRGRLSVVDQLVDKGVIGDSFSLCYGGMDVGGGAMVLGQISPPPNMVFSHSNPYRSPYYNIELKELHVAGKPLKLKPKVFDEKHGTVLDSGTTYAYFPEAAFHALKDAIMKEIHHLKQIPGPDPNYHDICFSGAGREVSHLSKVFPEVNMVFGSGQKLSLSPENYLFRHTKVSGAYCLGIFQNGND…
PtAP49	Potri.014G099400	ER	Cell membrane	Endoplasmic reticulum	Endoplasmic reticulum	Vacuole	Chloroplast	MEGKTRNASTLFFSFTCIFLFLSTTTTLSTSLQFQTLTLNPLPNKPTISWADTEPGTQTFTDQTTSEPSSSATTFLSVQLHHIDALSSDKSSQDLFNSRLVRDAARVKSLISLAATVGGTNLTRARGPGFSSSVISGLAQGSGEYFTRLGVGTPARYVYMVLDTGSDIVWIQCAPCIKCYSQTDPVFDPTKSRSFANIPCGSPLCRRLDYPGCSTKKQICLYQVSYGDGSFTVGEFSTETLTFRGTRVGRVVLGCGHDNEGLFVGAAGLLGLGRGRLSFPSQIGRRFNSKFSYCLGDRSASSRPSSIVFGDSAISRTTRFTPLLSNPKLDTFYYVELLGISVGGTRVSGISASLFKLDSTGNGGVIIDSGTSVTRLTRAAYVALRDAFLVGASNLKRAP…
PtAP50	Potri.014G114400	Ext	Cell membrane	Secreted	Extracellular	Vacuole	Extracellular	MAAFRSPLSFALAIALLCVSGFGCIYARKVGFTVDLIHRDSPLSPFYNSEETDLQRINNALRRSISRVHHFDPIAAASVSPKAAESDVTSNRGEYLMSLSLGTPPFKIMGIADTGSDLIWTQCKPCERCYKQVDPLFDPKSSKTYRDFSCDARQCSLLDQSTCSGNICQYQYSYGDRSYTMGNVASDTITLDSTTGSPVSFPKTVIGCGHENDGTFSDKGSGIVGLGAGPLSLISQMGSSVGGKFSYCLVPLSSRAGNSSKLNFGSNAVVSGPGVQSTPLLSSETMSSFYFLTLEAMSVGNERIKFGDSSLGTGEGNIIIDSGTTLTIVPDDFFSNLSTAVGNQVEGRRAEDPSGFLSVCYSATSDLKVPAITAHFTGADVKLKPINTFVQVSDDVVCL…
PtAP51	Potri.014G146400	PM	Cell membrane	Secreted	Plasma membrane	Extracellular	Plasma membrane	MLMMMAEAQSRVLLLTMMISFTIVSANNGVFSVKYKYAGLQRSLSDLKAHDDQRQLRILAGVDLPLGGIGRPDILGLYYAKIGIGTPTKDYYVQVDTGSDIMWVNCIQCRECPKTSSLGIDLTLYNINESDTGKLVPCDQEFCYEINGGQLPGCTANMSCPYLEIYGDGSSTAGYFVKDVVQYARVSGDLKTTAANGSVIFGCGARQSGDLGSSNEEALDGILGFGKSNSSMISQLAVTGKVKKIFAHCLDGTNGGGIFVIGHVVQPKVNMTPLIPNQPHYNVNMTAVQVGHEFLSLPTDVFEAGDRKGAIIDSGTTLAYLPEMVYKPLVSKIISQQPDLKVHTVRDEYTCFQYSDSLDDGFPNVTFHFENSVILKVYPHEYLFPFEGLWCIGWQNSGV…
PtAP52	Potri.015G051800	PM,ER	Cell membrane	Endoplasmic reticulum	Endoplasmic reticulum	Plasma membrane	Chloroplast	MARGYTCCQPWLLVSKFASETSASTLNPPNSATKMSEPASKAFLLFLTLIFLFFTSTLPRDLPDATTTTTTTILDVASSLQQAHNILSFDLQTQKSSTHTTITTSTPSFSNSSLSFSLELHPRETIYKIHHKDYKSLVLSRLHRDTVRFNSLTARLQLALEDISKSDLKPLETEIKPEDLSTPVTSGTSQGSGEYFTRVGVGNPARQFYMVLDTGSDINWLQCQPCTDCYQQTDPIFDPTASSTYAPVTCQSQQCSSLEMSSCRSGQCLYQVNYGDGSYTFGDFATESVSFGNSGSVKNVALGCGHDNEGLFVGAAGLLGLGGGPLSLTNQLKATSFSYCLVNRDSAGSSTLDFNSAQLGVDSVTAPLMKNRKIDTFYYVGLSGMSVGGQMVSIPESTF…
PtAP53	Potri.015G053300	Ext	Cell membrane	Secreted	Extracellular	Peroxisome	Nucleus	MESDDDQSPQLKGVVIISLPPPDNPSLGKTITAFTLTNNDYPQSHQTPQTHQEDQLPISSPPPPPSQNSQLQFPSSRLFLGTPRKLLSFVFISLFALAIYSSLFTNTFQELKSNNNDDDDQKPKSYVFPLYHKLGIREIPLNDLENHLRRFVYKENLVASVDHLNGPHKISKLASSNAAAAMDSSAIFPVRGNLYPDGLYFTYMLVGSPPQPYYLDFDTGSDLTWIQCDAPCTSCAKGANAWYKPRRGNIVPPKDLLCMEVQRNQKAGYCETCDQCDYEIEYADHSSSMGVLATDKLLLMVANGSLTKLNFIFGCAYDQQGLLLKTLVKTDGILGLSRAKVSLPSQLASQGIINNVIGHCLTTDLGGGGYMFLGDDFVPRWGMAWVPMLDSPSMEFYHT…
PtAP54	Potri.015G113100	Ext	Cell membrane	Secreted	Extracellular	Extracellular	Chloroplast	MAIALNKNITTFLFFLLVNSLVSYSIQSLASPRNPNSLILGLTLASRASFPTYPKASTSSRKIVSIDVLGAKKPSREVRDGYLISLNIGTPPQVIQVLMDTGSDLTWVPCGNLSFDCMECDDYRNNKLMATFSPSYSSSSYRASCASPFCIDIHSSDNPLDTCTVAGCSLSTLVKATCSRPCPSFAYTYGAGGVVTGILTRDTLRVNGSSPGVAKEIPKFCFGCVGSAYREPIGIAGFGRGTLSMVSQLGFLQKGFSHCFLAFKYANNPNISSPLVVGDIALTSKDDMQFTPMLNSPMYPNFYYVGLEAITVGNVSATEVPSSLREFDSLGNGGMKIDSGTTYTHLPEPFYSQVLSILQSTINYPRDTGMEMQTGFDLCYKVPRPNNNTLTSDDLLPSI…
PtAP55	Potri.016G000600	PM,Ext	Cell membrane	Secreted	Extracellular	Plasma membrane	Chloroplast	MESISCKSLEAMMGLLWIMVCYLSLASSSSQAKPKAYVQSINQSSIHLNIYHVHGHGSSLTPNSSSLLSDVLLHDEEHVKALSDRLANKGLGSGSAKPPKSGHLLEPNSASIPLNPGLSIGSGNYYVKLGLGTPPKYYAMILDTGSSLSWLQCQPCAVYCHAQADPLYDPSVSKTYKKLSCASVECSRLKAATLNDPLCETDSNACLYTASYGDTSFSIGYLSQDLLTLTSSQTLPQFTYGCGQDNQGLFGRAAGIIGLARDKLSMLAQLSTKYGHAFSYCLPTANSGSSGGGFLSIGSISPTSYKFTPMLTDSKNPSLYFLRLTAITVSGRPLDLAAAMYRVPTLIDSGTVITRLPMSMYAALRQAFVKIMSTKYAKAPAYSILDTCFKGSLKSISAV…
PtAP56	Potri.016G071900	Ext	Cell membrane	Secreted	Extracellular	Vacuole	Nucleus	MAPFPSITKTFYFLIFTNSLTNHNQEEVEEEKEENNTFMASSLLLFLLSFLILITSSKSTTITIPLSAPSFNKLIVSSKKPWGSLNHLASLSLSRAHHIKSPKTNFSLIKTPLFPRSYGGYSISLNFGTPPQTTKFVMDTGSSLVWFPCTSRYLCSECNFPNIKKTGIPTFLPKLSSSSKLIGCKNPRCSMIFGPEIQSKCQECDSTAQNCTQTCPPYVIQYGSGSTAGLLLSETLDFPNKKTIPDFLVGCSIFSIKQPEGIAGFGRSPESLPSQLGLKKFSYCLVSHAFDDTPTSSDLVLDTGSGSGVTKTAGLSHTPFLKNPTTAFRDYYYVLLRNIVIGDTHVKVPYKFLVPGTDGNGGTIVDSGTTFTFMENPVYELVAKEFEKQMAHYTVATEI…
PtAP57	Potri.016G096700	PM	Cell membrane	Secreted	Plasma membrane	Plasma membrane	Chloroplast	MRGLWPPFFITILLLLLLLFMSVSVVYCASLLQLERAFPLNNHGLELSQLRARDRLRHARLLQGFVGGVVDFSVQGSPDPYLVGLYFTKVKLGSPPREFNVQIDTGSDVLWVCCNSCNNCPRTSGLGIQLNFFDSSSSSTAGLVHCSDPICTSAVQTTVTQCSPQTNQCSYTFQYEDGSGTSGYYVSDTLYFDAILGESLVVNSSALIVFGCSTFQSGDLTMTDKAVDGIFGFGQGELSVISQLSTHGITPRVFSHCLKGEGIGGGILVLGEILEPGMVYSPLVPSQPHYNLNLQSIAVNGKLLPIDPSVFATSNSQGTIVDSGTTLAYLVAEAYDPFVSAVNVIVSPSVTPIISKGNQCYLVSTSVSQMFPLASFNFAGGASMVLKPEDYLIPFGPSQ…
PtAP58	Potri.017G131800	Not clear	Cell membrane	Secreted	Endoplasmic reticulum	Vacuole	Chloroplast	MLLFYLFLLLTSCSLSAQETQHKNDSLSFSFPLTSLPRSPQASPNFYPSFISQTKKASTLKSSSFSSSPYNYRSGFKYSMILLVSLPIGTPPQTQQMILDTGSQLSWIQCHKKVPRKPPPSSVFDPSLSSSFSVLPCNHPLCKPRIPDFTLPTSCDQNRLCHYSYFYADGTLAEGNLVREKITFSRSQSTPPLILGCAEESSDAKGILGMNLGRLSFASQAKLTKFSYCVPTRQVRPGFTPTGSFYLGENPNSGGFRYINLLTFSQSQRMPNLDPLAYTVAMQGIRIGNQKLNIPISAFRPDPSGAGQTMIDSGSEFTYLVDEAYNKVREEVVRLVGARLKKGYVYGGVSDMCFNGNAIEIGRLIGNMVFEFDKGVEIVVEKERVLADVGGGVHCVGIG…
PtAP59	Potri.018G014500	PM,Ext	Cell membrane	Secreted	Extracellular	Plasma membrane	Nucleus	MASTPLSPMSLTFILYVFLVLLCPLCSLKKGLTVEGKETTKNYIRTVRVNSLLPSNVCSQSTRVLNRASSLKVVNKYGPCIPVTGAPKTINVPSTAEFLLQDQLRVKSFQVRLSMNPSSGVFKEMQTTIPASIVPTGGAYVVTVGLGTPKKDFTLSFDTGSDLTWTQCEPCLGGCFPQNQPKFDPTTSTSYKNVSCSSEFCKLIAEGNYPAQDCISNTCLYGIQYGSGYTIGFLATETLAIASSDVFKNFLFGCSEESRGTFNGTTGLLGLGRSPIALPSQTTNKYKNLFSYCLPASPSSTGHLSFGVEVSQAAKSTPISPKLKQLYGLNTVGISVRGRELPINGSISRTIIDSGTTFTFLPSPTYSALGSAFREMMANYTLTNGTSSFQPCYDFSNIG…
PtAP60	Potri.018G014600	PM,Ext	Cell membrane	Secreted	Extracellular	Plasma membrane	Chloroplast	MATPISLVFLLYVLLFLLCPLCSLKKGHTVAANEITKGYFRNVNVNSLLPSSVCDHSNKVLNKASSLKVVSKYGPCTVTGDPKTFPSAAEILRRDQLRVKSIRAKHSMNSSTTGVFNEMKTRVPTTHFGGGYAVTVGLGTPKKDFSLLFDTGSDLTWTQCEPCSGGCFPQNDEKFDPTKSTSYKNLSCSSEPCKSIGKESAQGCSSSNSCLYGVKYGTGYTVGFLATETLTITPSDVFENFVIGCGERNGGRFSGTAGLLGLGRSPVALPSQTSSTYKNLFSYCLPASSSSTGHLSFGGGVSQAAKFTPITSKIPELYGLDVSGISVGGRKLPIDPSVFRTAGTIIDSGTTLTYLPSTAHSALSSAFQEMMTNYTLTKGTSGLQPCYDFSKHANDNITI…
PtAP61	Potri.018G014700	Ext	Cell membrane	Secreted	Endoplasmic reticulum	Extracellular	Nucleus	MATPICSISLLSVFLLLFSLEKGYAVEENEATKSYLHIIKVNSLLPTTACNHSSKVSNSLSLEVVHRHGPCIGIVNQEKGADAPSNMEIFLRDQNRVDSIHARLSSRGMFPEKQATTLPVQSGASIGAGDYVVTVGLGTPKKEFTLIFDTGSDITWTQCEPCVKTCYKQKEPRLNPSTSTSYKNISCSSALCKLVASGKKFSQSCSSSTCLYQVQYGDGSYSIGFFATETLTLSSSNVFKNFLFGCGQQNNGLFGGAAGLLGLGRTKLALPSQTAKTYKKLFSYCLPASSSSKGYLSLGGQVSKSVKFTPLSADFDSTPFYGLDITGLSVGGRQLSIDESAFSAGTVIDSGTVITRLSPTAYSELSSAFQNLMTDYPSTSGYSIFDTCYDFSKYDTVRI…
PtAP62	Potri.018G014800	Ext	Cell membrane	Secreted	Extracellular	Vacuole	Nucleus	MRVRILCCCCCLMLLLQLLARHNNCLREEYLSRIGAPMSSKSLLSFVIYGFLLLSPCNSLKDNADEGTRAYFHTLKISSLPSTEVCKESSKALNEGSSSLKLVHRFGPCNPHRTSTAPASSFNEILRRDKLRVDSIIQARRSMNLTSSVEHMKSSVPFYGLSKITASDYIVNVGIGTPKKEMPLIFDTGSGLIWTQCKPCKACYPKVPVFDPTKSASFKGLPCSSKLCQSIRQGCSSPKCTYLTAYVDNSSSTGTLATETISFSHLKYDFKNILIGCSDQVSGESLGESGIMGLNRSPISLASQTANIYDKLFSYCIPSTPGSTGHLTFGGKVPNDVRFSPVSKTAPSSDYDIKMTGISVGGRKLLIDASAFKISSTIDSGAVLTRLPPKAYSALRSVF…
PtAP63	Potri.018G014900	Ext	Cell membrane	Secreted	Endoplasmic reticulum	Extracellular	Nucleus	MATPICSISLLSVFLLLFSLEKGYAVEENEATKSYLHIIKVNSLLPTTACNHSSKVSNSLSLEVVHRHGPCIGIVNQEKGADAPSNMEIFLRDQNRVDSIHARLSSRGMFPEKQATTLPVQSGASIGAGDYVVTVGLGTPKKEFTLIFDTGSDITWTQCEPCVKTCYKQKEPRLNPSTSTSYKNISCSSALCKLVASGKKFSQSCSSSTCLYQVQYGDGSYSIGFFATETLTLSSSNVFKNFLFGCGQQNNGLFGGAAGLLGLGRTKLALPSQTAKTYKKLFSYCLPASSSSKGYLSLGGQVSKSVKFTPLSADFDSTPFYGLDITGLSVGGRKLSIDESAFSAGTVIDSGTVITRLSPTAYSELSSAFQNLMTDYPSTSGYSIFDTCYDFSKYDTVRI…
PtAP64	Potri.018G015100	PM	Cell membrane	Secreted	Endoplasmic reticulum	Plasma membrane	Chloroplast	MATPISSVSLTMRCFLYAYFLCLCLLFSLEKGYALEGRKVAESHHSHSIEVSSLLPSASCKPSTKVLSNNDNKASLKVVHKHGPCSKLSQDEASAAPTHTEILLQDQSRVKSIHSRLSNSKTSGGKDVKVTDSTTIPAKDGSTVGSGNYIVTVGLGTPKKDLSLIFDTGSDITWTQCQPCARSCYKQKEQIFDPSQSTSYTNISCSSSICNSLTSATGNTPGCASSACVYGIQYGDSSFSVGFFGTEKLTLTSTDAFNNIYFGCGQNNQGLFGGSAGLLGLGRDKLSVVSQTAQKYNKIFSYCLPSSSSSTGFLTFGGSASKNAKFTPLSTISAGPSFYGLDFTGISVGGKKLAISASVFSTAGAIIDSGTVITRLPPAAYSALRASFRNLMSKYPMTK…
PtAP65	Potri.018G106500	Ext	Cell membrane	Secreted	Extracellular	Cytoplasm	Chloroplast	MLKSFTCKPDPTGNKYCCCTDPRSSANVLSGLVSDSHGIRTTLLLSQPSELFYINFSIGHPPLPQLAIMDSGSSFLWIKCLPCSPCSSKSPISIFDPRKSLTYSSMSCRRYRCNHSKCNSYNECTYNTTYVRGPGSTGIYVFEQLSFETIDDTKIVVPRVLLGCGRNLEVDKGQYNGVFGLGVGRETSLITQLGSQFSYCVGNIMDPHILTTSYPWKAAMVAIYYVTLEGISIEGKLLEIDRRIFERTAMVDNGVILDSGTAYTWLAQDAYNALSEEVQSLFREMLQRYKGMPNQLCYIGSVREDLSGFPAVTFHFANGAQLVLDTQSSSAVNGDNSKNLSVIGMMAQQNYNVGYDIGQNKLYFQRIDCELLKD*
PtAP66	Potri.019G002100	Ext	Cell membrane	Secreted	Extracellular	Endoplasmic reticulum	Chloroplast	MANMSSLSLVVALAIFAFVFSHAFSTSRRVLEHPKVQNGFRAKLKHVDSGKNLTKFERIQHGVKRGRHRLQRFKAMALVASSNSEIDAPVLPGNGEFLMKLAIGTPPETYSAIMDTGSDLIWTQCKPCTQCFDQPTPIFDPKKSSSFSKLSCSSKLCEALPQSTCSDGCEYLYGYGDYSSTQGMLASETLTFGKVSVPEVAFGCGEDNEGSGFSQGSGLVGLGRGPLSLVSQLKEPKFSYCLTSVDDTKASTLLMGSLASVKASDSEIKTTPLIQNSAQPSFYYLSLEGISVGDTSLPIKKSTFSLQEDGSGGLIIDSGTTITYLEQSAFDLVAKEFTSQINLPVDNSGSTGLEVCFTLPSGSTDIEVPKLVFHFDGADLELPAENYMIADASMGVACL…
PtAP67	Potri.019G054900	PM	Cell membrane	Secreted	Plasma membrane	Plasma membrane	Chloroplast	MDLRRLVALLMVLLVVQLGLVSFSLGNVVFKVQHKFAGRLRNLTEFKAHDARRHSRLLSSVDLPLGGNGHPAETGLYFAKIGLGNPSKDYYVQVDTGSDILWVNCIGCDKCPTKSDLGIKLTLYDPASSVSATRVSCDDDFCTSTYNGLLPDCKKELPCQYNVVYGDGSSTAGYFVSDAVQFERVTGNLQTGLSNGTVTFGCGAQQSGGLGTSGEALDGILGFGQANSSMISQLASAGKVKRAFAHCLDNVNGGGIFAIGELVSPKVNTTPMVPNQAHYNVYMKEIEVGGTVLELPTDVFDSGDRRGTIIDSGTTLAYLPEVVYDSMMNEIRSQQPGLSLHTVEEQFICFKYSGNVDDGFPDIKFHFKDSLTLTVYPHDYLFQISEDIWCFGWQNGGMQ…
a Localization information of AP proteins with five different protein subcellular localization prediction systems (1. Plant-mPLoc; 2. LocTree3 ; 3. ProtComp 9.0; 4. Yloc; 5. ngLOC), and the final results were presented according to the majority, otherwise not clear. Chl, chloroplast; ER, endoplasmic reticulum; Ext, extracellular; Nuc, nucleus; PM, Plasma Membrane; Vac, vacuole;. b The sequence of…
