# Supplementary material for: Genome-wide characterization of aspartic protease (AP) gene family in Populus trichocarpa and identification of the potential PtAPs involved in wood formation
Source: BMC Plant Biol. 2019 Jun 24;19:276. doi: 10.1186/s12870-019-1865-0 (PMC6591973; doi:10.1186/s12870-019-1865-0)
Supplement: Supplementary file 11 — Table S8. The eFP values of 57 PtAPs in six tissues downloaded from the Poplar eFP browser. (XLSX 13 kb) [file 12870_2019_1865_MOESM11_ESM.xlsx]

## Sheet: Sheet1
Table S8. The eFP values of 57 PtAPs in six tissues downloaded from the Poplar eFP browser
Symbol	Name	Mature Leaf	Young Leaf	Root	Female Catkins	Male Catkins	Xylem
PtAP1	Potri.001G028200	722.01	16349.7	7322.6	192.13	154.76	19864.7
PtAP3	Potri.001G158600	5.19	97.5	40.2	31.73	232.33	56.13
PtAP4	Potri.001G213600	30.17	246	286.8	87.16	87.56	166.06
PtAP6	Potri.001G356900	424.24	1907.09	9782.9	3844.03	2595.1	3186.23
PtAP7	Potri.002G081400	173.41	411.6	1042.1	305.73	396.43	123.33
PtAP8	Potri.002G092100	23.02	152.03	678.8	247	225.63	551.06
PtAP9	Potri.002G104600	1799.87	3948.33	7058.39	17.16	70.53	789.9
PtAP10	Potri.002G171700	746.98	637.36	655.03	278.59	314.46	7407.39
PtAP11	Potri.002G228300	2712.41	13992	15907.3	3443.16	2413.46	6515
PtAP12	Potri.003G076300	3.16	47.16	34.43	125.36	322.13	47.06
PtAP13	Potri.003G087900	13.3	47.69	37.3	76.33	92.1	45.23
PtAP14	Potri.003G105300	6.95	68.66	16.7	85.73	60.6	9.36
PtAP17	Potri.004G007600	393.35	1465.86	5275.83	4795.63	5172.56	31664.3
PtAP18	Potri.004G085000	428.83	364.7	1196.33	186.7	447.76	776.2
PtAP19	Potri.005G002800	812.46	4864.53	3770.53	117.5	233.13	561.66
PtAP20	Potri.005G063000	15.97	275.23	192.33	101.9	262.43	273.56
PtAP21	Potri.005G069600	199.07	529.66	331.56	1897.63	2599.29	147.86
PtAP22	Potri.005G079900	163.93	1316.23	720.73	61.63	186.76	451.5
PtAP23	Potri.005G108700	75.99	356.1	960.2	1009.13	659.33	2448.26
PtAP24	Potri.005G144600	13.21	13.36	46.66	173.73	126.23	66.1
PtAP26	Potri.005G204600	19.21	29.96	355.43	518.4	307.7	74.06
PtAP27	Potri.006G087600	6.52	31.36	12.9	15.63	68.8	38.43
PtAP29	Potri.006G179500	8.92	64.73	19.16	26.56	31.33	28.66
PtAP30	Potri.006G204700	158.63	877.56	410.76	50.93	107.9	2357.36
PtAP31	Potri.006G232400	162.34	286.59	49.26	160.96	306.03	32.26
PtAP32	Potri.006G232500	162.34	286.59	49.26	160.96	306.03	32.26
PtAP33	Potri.006G232600	250.64	940.46	292.66	484.46	815.2	171.1
PtAP34	Potri.007G063800	19.22	94.4	125	51.36	83.63	62.56
PtAP35	Potri.007G099200	35.64	35.66	83.63	8.53	18.16	29.9
PtAP36	Potri.007G099300	35.64	35.66	83.63	8.53	18.16	29.9
PtAP37	Potri.007G106300	6.97	100.06	953.13	56.26	32.1	91.9
PtAP38	Potri.008G058000	9.53	54.43	47.6	39.13	152.86	60.9
PtAP39	Potri.008G115900	17.32	781.6	220.8	140.56	161.56	123.13
PtAP40	Potri.009G001700	75.14	772.83	552.56	380.43	767.46	1037.39
PtAP42	Potri.010G003400	90.89	50.93	32.4	129.1	52.26	50.66
PtAP43	Potri.010G128200	88.41	3460.1	975.63	203.36	158.43	167.63
PtAP44	Potri.010G201400	3.37	7.93	14.46	7617.43	11281.4	36.5
PtAP45	Potri.011G007600	103.62	4745.96	3252.93	392.06	474.76	4752.09
PtAP46	Potri.012G118000	2.28	26.26	39.19	13.8	19.66	9.06
PtAP47	Potri.013G002200	812.46	4864.53	3770.53	117.5	233.13	561.66
PtAP48	Potri.014G020200	106.72	249.93	780.16	564.53	703.53	909.63
PtAP49	Potri.014G099400	83.81	1257.8	1134.56	1697.56	1836.1	558.36
PtAP50	Potri.014G114400	3.83	31.73	30.1	18.8	73.83	11.8
PtAP51	Potri.014G146400	38.54	176.13	760.8	2175.66	1973.26	246.6
PtAP52	Potri.015G051800	182.3	2856.96	2388.5	96.56	71.36	273.5
PtAP53	Potri.015G053300	135.24	459.36	3949.83	259.16	134.29	1645.63
PtAP54	Potri.015G113100	11.13	11.73	44.43	25.73	92.3	24.56
PtAP55	Potri.016G000600	19.73	127.46	145.29	110.23	184.73	105.9
PtAP57	Potri.016G096700	42.26	235.9	132.7	228.36	221.36	94.7
PtAP59	Potri.018G014500	131.71	49.36	44	89.76	196.83	41.5
PtAP60	Potri.018G014600	62.13	224.23	4.46	121.76	324.56	17.03
PtAP61	Potri.018G014700	3.19	44.13	975.4	16.96	110.4	83.66
PtAP62	Potri.018G014800	3.91	67.33	26.83	33.4	73.33	6.66
PtAP63	Potri.018G014900	3.19	44.13	975.4	16.96	110.4	83.66
PtAP64	Potri.018G015100	1676.93	935.43	8977.36	32235	30745.3	28135.9
PtAP66	Potri.019G002100	31.16	153.6	953.6	125.76	53.9	50249.2
PtAP67	Potri.019G054900	8.34	52.53	39.73	81.7	96.3	83.9
