# Supplementary material for: Genome-wide characterization of aspartic protease (AP) gene family in Populus trichocarpa and identification of the potential PtAPs involved in wood formation
Source: BMC Plant Biol. 2019 Jun 24;19:276. doi: 10.1186/s12870-019-1865-0 (PMC6591973; doi:10.1186/s12870-019-1865-0)
Supplement: Supplementary file 12 — Table S9. All primers used in this study. (XLSX 10 kb) [file 12870_2019_1865_MOESM12_ESM.xlsx]

## Sheet: Sheet1
Table S9. All primers used in this study
Name	Sequence (5'-3')	Usage
PtAP1-RT-F	TAATCCGCAGCACTGCCGGTAG	SqRT-PCR
PtAP1-RT-R	ACACTTCACATCACACGACACATC
PtAP6-RT-F	TCAACACAGTTGGTTCCTAACATAC
PtAP6-RT-R	TCTCCTTCCTTGGACTCAAGCTTG
PtAP10-RT-F	CATGCTTCCTCTAACAGCAGAGC
PtAP10-RT-R	CTACTGTACGATGTGATCCCATTC
PtAP11-RT-F	GTCGGGTTGTACCTGGATCAGTC
PtAP11-RT-R	TGACGTAGGTTGTTGACGCACTG
PtAP17-RT-F	CCATAATGGACTTGCTACTCTCTC
PtAP17-RT-R	TTGTGAAGGCAACCGTGGGCATG
PtAP23-RT-F	CTCTCTCTCTATCTTCAAACGACTC
PtAP23-RT-R	TCACTGGCAACAATCCATCAACAC
PtAP30-RT-F	ATTCCGTCATCACAGTCGAACTTG
PtAP30-RT-R	TACGATCAGCTTGGTGGAGCTAG
PtAP40-RT-F	TTGTCAATGCTGGGACACTGAGC
PtAP40-RT-R	CGACGATGTATGATTGCACTCAC
PtAP45-RT-F	GATGCAGTAGAGAGTGACATGAAG
PtAP45-RT-R	CACAGTCTCATACCATCCTAAACC
PtAP53-RT-F	GTATTCGTGAGATTCCACTGAATG
PtAP53-RT-R	GGCTTGTACCAGGCATTAGCACC
PtAP64-RT-F	GATGTGAAGGTGACTGATTCAACC
PtAP64-RT-R	GGAAGCACAGCCAGGAGTATTGC
PtAP66-RT-F	CAAGTGTGAAAGCATCAGACAGTG
PtAP66-RT-R	CATGCTTGCATCGGCAATCATATAG
PtActin2-RT-F	AACATGGGATTGTTAGCAACTGG
PtActin2-RT-R	TCCATCACCAGAATCCAGCACA
ProAP17-F	CACCCTCGAGATACACGCATACTAACC	Promoter clone
ProAP17-R	GTTTACACCTATAAATTGATGTTAAG
ProAP66-F	CACCCCCATCTGATATGGAATTTGCTAAC
ProAP66-R	GAGTATGGCAATCACCTTGAGATG
AP17-F	CACCATGGGAGTGAACTTGAAAGCAATTG	Gene clone
AP17-R	AGCTGCCTCTGCAAATCCAACTC
AP66-F	CACCATGGCTAATATGTCTTCTTTGTCT
AP66-R	TAGTTCATCACACTGTGTTGGAAG
Note: The sites for Topo cloning are underlined.
